# Supplementary material for: A loss-of-function genetic screening reveals synergistic targeting of AKT/mTOR and WTN/β-catenin pathways for treatment of AML with high PRL-3 phosphatase
Source: J Hematol Oncol. 2018 Mar 7;11:36. doi: 10.1186/s13045-018-0581-9 (PMC5842526; doi:10.1186/s13045-018-0581-9)
Supplement: Supplementary file 1 — Table S1. Genes critical for survival of PRL-3 high AML cells revealed by Mission shRNA library screening. (XLS 246 kb) [file 13045_2018_581_MOESM1_ESM.xls]

## Sheet: pEGFPvshPRL3.Gene (p<0.05)
Gene	Hairpins	# Hairpins	Hairpin ranks	NES	Gene rank	p-value	p-value rank	# Hairpins 500	# Hairpins 1000	# Hairpins 5000	# Hairpins 10000
GAL	TRCN0000083176, TRCN0000300861	2	4, 3	1.49	591	0	1	2	2	2	2
ACRV1	TRCN0000152934, TRCN0000154148, TRCN0000154149	3	33919, 18, 27353	1.62	240	0	2	1	1	1	1
GLG1	TRCN0000146661, TRCN0000148641	2	30709, 2	1.49	590	0	3	1	1	1	1
NOBOX	TRCN0000016998, TRCN0000016999	2	12, 28204	1.49	595	0	4	1	1	1	1
Hoxc11	TRCN0000189990, TRCN0000241488	2	32, 31	1.49	597	0	5	2	2	2	2
ITGBL1	TRCN0000139491, TRCN0000142118	2	25244, 16	1.49	598	0	6	1	1	1	1
HOXC11	TRCN0000020411, TRCN0000020413	2	33683, 37	1.48	605	0.0004	7	1	1	1	1
SCRG1	TRCN0000063828, TRCN0000063830, TRCN0000063831	3	3424, 9, 19493	1.62	247	0.0004	8	1	1	2	2
HBXIP	TRCN0000152793, TRCN0000152794	2	24, 36572	1.48	603	0.0004	9	1	1	1	1
LOC401623	TRCN0000150640, TRCN0000150730, TRCN0000150972, TRCN0000158075	4	42229, 12938, 1, 2902	1.71	79	0.0006	10	1	1	2	2
CUEDC2	TRCN0000136566, TRCN0000137510, TRCN0000137678, TRCN0000137784, TRCN0000138480	5	10161, 40184, 37591, 7, 32224	1.78	28	0.0006	11	1	1	1	1
CTRB2	TRCN0000156374, TRCN0000156845, TRCN0000157065, TRCN0000157752	4	51557, 13, 56665, 17974	1.7	85	0.0007	12	1	1	1	1
FRAT2	TRCN0000107125, TRCN0000107126, TRCN0000107127, TRCN0000107129	4	8199, 6359, 8198, 8	1.7	84	0.0007	13	1	1	1	4
CADM2	TRCN0000151122, TRCN0000152037, TRCN0000155112, TRCN0000155403, TRCN0000157642	5	11426, 35935, 6, 7609, 12717	1.78	30	0.0007	14	1	1	1	2
CYP11A1	TRCN0000064273, TRCN0000064274, TRCN0000064275, TRCN0000064277	4	49780, 40000, 15, 29685	1.71	82	0.0007	15	1	1	1	1
ZNF397	TRCN0000020174, TRCN0000020175, TRCN0000020177, TRCN0000020178	4	32099, 38288, 47, 27430	1.7	86	0.0007	16	1	1	1	1
CTSL3	TRCN0000118412, TRCN0000118413, TRCN0000118414, TRCN0000118415	4	19, 13340, 42122, 31202	1.7	88	0.0008	17	1	1	1	1
SLC25A13	TRCN0000044069, TRCN0000044071, TRCN0000044072, TRCN0000300276, TRCN0000310607	5	7002, 46, 30769, 6844, 40	1.78	33	0.0008	18	2	2	2	4
OR2S2	TRCN0000009378, TRCN0000009380, TRCN0000009381, TRCN0000357835	4	49132, 66, 30426, 58	1.7	89	0.0008	19	2	2	2	2
FABP4	TRCN0000059619, TRCN0000059620, TRCN0000059621, TRCN0000059622	4	35, 39754, 38451, 26563	1.7	92	0.0009	20	1	1	1	1
CRYGS	TRCN0000147318, TRCN0000147625	2	60, 23540	1.48	610	0.001	21	1	1	1	1
HIST1H4J	TRCN0000106935, TRCN0000106936, TRCN0000106937	3	28176, 42502, 55	1.61	260	0.0011	22	1	1	1	1
AHSG	TRCN0000006687, TRCN0000006688, TRCN0000011040	3	27853, 172, 31129	1.61	261	0.0011	23	1	1	1	1
NELL2	TRCN0000054309, TRCN0000054311, TRCN0000054312, TRCN0000292015	4	23724, 30371, 188, 186	1.7	95	0.0011	24	2	2	2	2
CSNK1G2	TRCN0000038669, TRCN0000038672, TRCN0000195661, TRCN0000197076, TRCN0000332981	5	11934, 14170, 23, 12591, 11212	1.77	34	0.0011	25	1	1	1	1
Scamp5	TRCN0000105536, TRCN0000325775	2	227, 225	1.48	617	0.0012	26	2	2	2	2
TEAD3	TRCN0000015948, TRCN0000015949, TRCN0000015950, TRCN0000015951, TRCN0000015952, TRCN0000278041, TRCN0000278042, TRCN0000278043, TRCN0000278044, TRCN0000278045	10	23607, 63, 34225, 25315, 136, 59, 23606, 25314, 134, 34219	1.99	2	0.0012	27	4	4	4	4
MAGI3	TRCN0000037866, TRCN0000037867, TRCN0000037868, TRCN0000332940, TRCN0000332945, TRCN0000333006	6	39471, 56, 46568, 46007, 39470, 54	1.82	19	0.0012	28	2	2	2	2
POLR2G	TRCN0000021854, TRCN0000021856, TRCN0000021857, TRCN0000021858, TRCN0000276227, TRCN0000282046	6	36, 6210, 15657, 23841, 6209, 30	1.82	18	0.0012	29	2	2	2	4
TUBA3D	TRCN0000116574, TRCN0000116575, TRCN0000116576	3	22208, 107, 27993	1.61	265	0.0012	30	1	1	1	1
ZFPM2	TRCN0000020265, TRCN0000020266, TRCN0000020267, TRCN0000020268	4	27775, 61346, 5, 9041	1.7	97	0.0012	31	1	1	1	2
DDB1	TRCN0000082854, TRCN0000082857	2	19587, 50	1.48	615	0.0012	32	1	1	1	1
CYB5R1	TRCN0000046603, TRCN0000046604, TRCN0000046605, TRCN0000046606, TRCN0000046607, TRCN0000290639	6	15598, 18604, 34555, 16407, 84, 73	1.82	21	0.0013	33	2	2	2	2
ANGEL1	TRCN0000127505, TRCN0000128671, TRCN0000128796, TRCN0000130699, TRCN0000292423, TRCN0000292425, TRCN0000292426	7	131, 23921, 29802, 32665, 32663, 129, 29801	1.89	8	0.0014	34	2	2	2	2
SHANK1	TRCN0000136791, TRCN0000136996, TRCN0000137104, TRCN0000138405	4	42, 7913, 34748, 27340	1.7	98	0.0015	35	1	1	1	2
KCNA10	TRCN0000044759, TRCN0000044762	2	109, 24593	1.48	619	0.0015	36	1	1	1	1
C11orf70	TRCN0000128913, TRCN0000130064, TRCN0000148244, TRCN0000148710, TRCN0000149997	5	46225, 27451, 35698, 75, 19074	1.76	35	0.0015	37	1	1	1	1
Vps39	TRCN0000120893, TRCN0000345310	2	269, 267	1.48	622	0.0016	38	2	2	2	2
C7orf58	TRCN0000134586, TRCN0000136490, TRCN0000137513	3	11553, 43, 36857	1.61	272	0.0016	39	1	1	1	1
LYZL2	TRCN0000150392, TRCN0000153269, TRCN0000153636, TRCN0000154336, TRCN0000155683, TRCN0000156161	6	53718, 39776, 9968, 7645, 33, 28021	1.81	24	0.0016	40	1	1	1	3
C20orf20	TRCN0000158734, TRCN0000159338, TRCN0000159786	3	31195, 28347, 266	1.61	277	0.0017	41	1	1	1	1
TMED3	TRCN0000065028, TRCN0000065029, TRCN0000065030, TRCN0000065031, TRCN0000298995, TRCN0000298996, TRCN0000298997	7	24386, 40107, 101, 38413, 100, 40106, 24384	1.89	10	0.0017	42	2	2	2	2
OXNAD1	TRCN0000064449, TRCN0000064451, TRCN0000064452	3	16362, 72, 26554	1.61	275	0.0017	43	1	1	1	1
GPR126	TRCN0000011558, TRCN0000011559, TRCN0000011560, TRCN0000011561, TRCN0000011562, TRCN0000273809, TRCN0000273863, TRCN0000273865	8	35998, 33575, 14653, 38, 19517, 33574, 35997, 19516	1.91	6	0.0018	44	1	1	1	1
NHLRC2	TRCN0000064213, TRCN0000064214, TRCN0000064215, TRCN0000299817	4	178, 26635, 30364, 26634	1.69	101	0.0018	45	1	1	1	1
KCTD8	TRCN0000044224, TRCN0000044225, TRCN0000044226, TRCN0000044227	4	15914, 19778, 20896, 45	1.69	108	0.0019	46	1	1	1	1
NOP2	TRCN0000153019, TRCN0000157241, TRCN0000157909, TRCN0000276269	4	49, 50316, 3344, 48	1.69	109	0.0019	47	2	2	3	3
LPO	TRCN0000045994, TRCN0000045995, TRCN0000045996, TRCN0000045997	4	10662, 22, 52703, 55834	1.69	104	0.0019	48	1	1	1	1
ZNF260	TRCN0000147050, TRCN0000147833	2	218, 26317	1.48	638	0.0019	49	1	1	1	1
MORN4	TRCN0000078743, TRCN0000078746	2	46306, 61	1.48	642	0.0021	50	1	1	1	1
HIST1H4H	TRCN0000106705, TRCN0000106706, TRCN0000106708, TRCN0000106709, TRCN0000232441	5	36204, 18136, 121, 32466, 36203	1.76	37	0.0022	51	1	1	1	1
TCFL5	TRCN0000014608, TRCN0000014611	2	65, 12059	1.48	643	0.0022	52	1	1	1	1
TCEAL4	TRCN0000136325, TRCN0000137626, TRCN0000138345	3	7926, 23673, 78	1.61	283	0.0023	53	1	1	1	2
P4HA2	TRCN0000061993, TRCN0000061995, TRCN0000061996, TRCN0000061997, TRCN0000333732, TRCN0000333734, TRCN0000333735, TRCN0000333817	8	125, 10525, 284, 21955, 282, 9601, 124, 21954	1.9	7	0.0023	54	4	4	4	5
CPSF4	TRCN0000074953, TRCN0000074954, TRCN0000074955, TRCN0000074956, TRCN0000298158	5	47951, 34, 47950, 23271, 46964	1.76	39	0.0023	55	1	1	1	1
DHX37	TRCN0000050943, TRCN0000050944	2	23604, 177	1.47	649	0.0024	56	1	1	1	1
TMEM41A	TRCN0000142581, TRCN0000145211, TRCN0000281104, TRCN0000297933	4	174, 20919, 20918, 173	1.69	111	0.0025	57	2	2	2	2
STEAP2	TRCN0000064088, TRCN0000064089, TRCN0000064090, TRCN0000064091, TRCN0000064092, TRCN0000286948	6	58865, 23202, 25030, 33261, 87, 33260	1.8	25	0.0025	58	1	1	1	1
REXO1L1	TRCN0000049793, TRCN0000049794, TRCN0000049795, TRCN0000049796, TRCN0000049797	5	41560, 798, 81, 27221, 27875	1.76	40	0.0025	59	1	2	2	2
ARPC3	TRCN0000036504, TRCN0000036505, TRCN0000036508, TRCN0000333048, TRCN0000333116	5	41969, 2284, 92, 91, 41968	1.76	42	0.0025	60	2	2	3	3
ITIH5	TRCN0000118262, TRCN0000118263, TRCN0000118264, TRCN0000118266	4	47782, 35629, 37540, 79	1.69	112	0.0025	61	1	1	1	1
ERGIC1	TRCN0000059428, TRCN0000059429, TRCN0000059430, TRCN0000059431	4	61623, 19793, 46406, 10	1.69	113	0.0026	62	1	1	1	1
AFF4	TRCN0000015825, TRCN0000015826, TRCN0000015827	3	43108, 64, 9181	1.6	288	0.0028	63	1	1	1	2
C19orf6	TRCN0000116037, TRCN0000116038, TRCN0000116040, TRCN0000116041	4	26135, 176, 24080, 31162	1.69	114	0.0028	64	1	1	1	1
VGLL4	TRCN0000122510, TRCN0000139641, TRCN0000145125, TRCN0000145467	4	19115, 31807, 76, 7829	1.69	115	0.0028	65	1	1	1	2
POU2F1	TRCN0000020764, TRCN0000020765, TRCN0000020768	3	67, 50817, 43620	1.6	292	0.0028	66	1	1	1	1
LITAF	TRCN0000013458, TRCN0000013462, TRCN0000297834	3	686, 385, 682	1.6	291	0.0028	67	1	3	3	3
CHM	TRCN0000065178, TRCN0000065179, TRCN0000065180, TRCN0000065181, TRCN0000065182	5	62, 26561, 4415, 16196, 36633	1.75	44	0.0029	68	1	1	2	2
NPFFR2	TRCN0000008916, TRCN0000008917, TRCN0000008918, TRCN0000008919, TRCN0000011661	5	11036, 42955, 29, 56716, 49074	1.75	45	0.0029	69	1	1	1	1
LOC81691	TRCN0000049733, TRCN0000049734, TRCN0000049735, TRCN0000049736, TRCN0000049737, TRCN0000290753, TRCN0000290754, TRCN0000290755	8	557, 89, 37508, 15619, 3988, 88, 37507, 15618	1.89	11	0.003	70	2	3	4	4
ACVR1	TRCN0000000441, TRCN0000000442, TRCN0000000443, TRCN0000000444, TRCN0000315051, TRCN0000315118	6	39230, 52, 60206, 6104, 51, 60197	1.79	26	0.003	71	2	2	2	3
TMEM154	TRCN0000133777, TRCN0000134179, TRCN0000134685, TRCN0000136941	4	45534, 98, 30424, 36588	1.69	116	0.003	72	1	1	1	1
CBX6	TRCN0000019065, TRCN0000019066, TRCN0000019067, TRCN0000019068, TRCN0000343413, TRCN0000343456, TRCN0000343463, TRCN0000352855	8	33272, 39822, 40665, 192, 39819, 33271, 40662, 185	1.89	9	0.003	73	2	2	2	2
MRGPRX4	TRCN0000009182, TRCN0000011773	2	37783, 193	1.47	655	0.0031	74	1	1	1	1
PDE6C	TRCN0000048844, TRCN0000048845, TRCN0000048846, TRCN0000048847	4	18360, 20966, 16364, 69	1.69	120	0.0031	75	1	1	1	1
SAR1B	TRCN0000047618, TRCN0000047619, TRCN0000047620, TRCN0000047622, TRCN0000299924, TRCN0000299925, TRCN0000299926, TRCN0000299927	8	39858, 108, 11876, 11875, 11242, 39856, 106, 11241	1.88	12	0.0031	76	2	2	2	2
DARS	TRCN0000045354, TRCN0000045355, TRCN0000291398, TRCN0000291399	4	41388, 168, 167, 41387	1.69	122	0.0031	77	2	2	2	2
DUSP26	TRCN0000002634, TRCN0000002635	2	86, 5477	1.47	661	0.0032	78	1	1	1	2
AQP3	TRCN0000059588, TRCN0000059589, TRCN0000059591	3	34229, 224, 24747	1.6	295	0.0033	79	1	1	1	1
AR	TRCN0000003715, TRCN0000003718, TRCN0000314657, TRCN0000314658	4	27, 59627, 59621, 26	1.69	127	0.0036	80	2	2	2	2
C20orf94	TRCN0000121539, TRCN0000139139, TRCN0000139949, TRCN0000140391, TRCN0000144510	5	141, 35098, 37280, 41811, 39636	1.75	48	0.0036	81	1	1	1	1
LOC440001	TRCN0000049488, TRCN0000049489, TRCN0000049490, TRCN0000049491, TRCN0000049492	5	52646, 82, 48420, 31786, 55740	1.75	49	0.0036	82	1	1	1	1
GMDS	TRCN0000052468, TRCN0000052471, TRCN0000052472	3	11809, 18977, 97	1.6	300	0.0036	83	1	1	1	1
DCUN1D4	TRCN0000128996, TRCN0000129753, TRCN0000147247, TRCN0000147759	4	61498, 7994, 14, 7801	1.69	125	0.0036	84	1	1	1	3
USP29	TRCN0000004563, TRCN0000004564, TRCN0000004565, TRCN0000004566	4	94, 44860, 43980, 30261	1.68	128	0.0037	85	1	1	1	1
PODXL	TRCN0000117018, TRCN0000117019, TRCN0000117020, TRCN0000117021, TRCN0000288781	5	8137, 116, 4339, 8136, 115	1.75	50	0.0037	86	2	2	3	5
SLC7A8	TRCN0000043093, TRCN0000043094, TRCN0000043096, TRCN0000043097	4	16863, 103, 20005, 35429	1.68	129	0.0038	87	1	1	1	1
PROCA1	TRCN0000045168, TRCN0000045170, TRCN0000045172	3	620, 323, 35588	1.6	304	0.0038	88	1	2	2	2
HOXA7	TRCN0000015084, TRCN0000015085, TRCN0000015086, TRCN0000015087	4	37150, 14552, 70, 10936	1.68	130	0.0038	89	1	1	1	1
SFRP1	TRCN0000062168, TRCN0000062169, TRCN0000062170, TRCN0000062171, TRCN0000062172	5	39174, 35045, 112, 5573, 35570	1.74	51	0.0039	90	1	1	1	2
TEAD4	TRCN0000015873, TRCN0000015874, TRCN0000015875, TRCN0000015876, TRCN0000285156, TRCN0000285158	6	45062, 9179, 35525, 238, 35522, 236	1.78	31	0.004	91	2	2	2	3
PAK2	TRCN0000002114, TRCN0000002116, TRCN0000002117, TRCN0000002118, TRCN0000297728	5	334, 26203, 33234, 26519, 26495	1.74	52	0.004	92	1	1	1	1
IFLTD1	TRCN0000117262, TRCN0000117263, TRCN0000117264, TRCN0000117265, TRCN0000117266	5	36431, 21872, 44, 60115, 44569	1.74	54	0.0041	93	1	1	1	1
UBE2G2	TRCN0000004019, TRCN0000004020, TRCN0000004021, TRCN0000004023, TRCN0000273550	5	71, 11131, 9479, 53370, 9764	1.74	53	0.0041	94	1	1	1	3
TYMS	TRCN0000045666, TRCN0000291655	2	699, 694	1.47	671	0.0042	95	0	2	2	2
LOC402644	TRCN0000049244, TRCN0000049247, TRCN0000049258, TRCN0000049259, TRCN0000049260, TRCN0000049261, TRCN0000049262	7	20, 48423, 56885, 60134, 17021, 6528, 2272	1.85	13	0.0043	96	1	1	2	3
HSPA2	TRCN0000029455, TRCN0000029456, TRCN0000029457, TRCN0000029458	4	3998, 61843, 11, 18432	1.68	133	0.0043	97	1	1	2	2
SMAGP	TRCN0000122279, TRCN0000143552, TRCN0000144561, TRCN0000276304, TRCN0000276305	5	39424, 27850, 561, 27849, 560	1.74	55	0.0044	98	0	2	2	2
DOCK1	TRCN0000029074, TRCN0000029075, TRCN0000029076, TRCN0000029077, TRCN0000029078	5	292, 27277, 30974, 19939, 26962	1.74	56	0.0044	99	1	1	1	1
KLHDC4	TRCN0000135133, TRCN0000135711, TRCN0000135995, TRCN0000138361, TRCN0000286009	5	43309, 55027, 37224, 123, 37223	1.74	58	0.0044	100	1	1	1	1
HIST1H4L	TRCN0000106890, TRCN0000106892	2	20900, 198	1.47	675	0.0045	101	1	1	1	1
TM4SF1	TRCN0000000287, TRCN0000000288, TRCN0000000289, TRCN0000000290, TRCN0000272804, TRCN0000318535, TRCN0000318596	7	285, 32723, 20553, 40316, 32711, 20552, 283	1.85	14	0.0046	102	2	2	2	2
PTMA	TRCN0000133816, TRCN0000134223, TRCN0000135421, TRCN0000138750	4	45052, 60961, 36511, 21	1.68	136	0.0046	103	1	1	1	1
C16orf71	TRCN0000122614, TRCN0000139990, TRCN0000141150, TRCN0000142501	4	38895, 25912, 24105, 195	1.68	137	0.0046	104	1	1	1	1
GJB7	TRCN0000074134, TRCN0000074135	2	448, 27690	1.47	676	0.0046	105	1	1	1	1
NFX1	TRCN0000014905, TRCN0000014907	2	31834, 500	1.47	677	0.0048	106	1	1	1	1
DNAH17	TRCN0000153424, TRCN0000156894, TRCN0000158078, TRCN0000179154	4	1622, 23852, 17, 774	1.67	147	0.0049	107	1	2	3	3
ODF2L	TRCN0000122238, TRCN0000139780, TRCN0000140059, TRCN0000140606	4	60989, 32699, 25, 18112	1.67	146	0.0049	108	1	1	1	1
ZNF20	TRCN0000014808, TRCN0000014810, TRCN0000014811, TRCN0000014812	4	14563, 105, 53122, 37158	1.67	148	0.0049	109	1	1	1	1
SLC2A10	TRCN0000042839, TRCN0000042840	2	20084, 191	1.47	680	0.0049	110	1	1	1	1
AKT3	TRCN0000001612, TRCN0000001613, TRCN0000001614, TRCN0000001615, TRCN0000001616, TRCN0000010181, TRCN0000010184, TRCN0000010185, TRCN0000010187, TRCN0000010292, TRCN0000039889, TRCN0000039891, TRCN0000039892, TRCN0000055437, TRCN0000195243, TRCN0000197265	16	34597, 57334, 43207, 6824, 43720, 40821, 26938, 57333, 12092, 5465, 28, 29772, 32203, 40820, 21366, 9806	2.04	1	0.005	111	1	1	1	4
KCNN2	TRCN0000043843, TRCN0000043844, TRCN0000043846, TRCN0000043847	4	1381, 350, 918, 30421	1.67	149	0.0051	112	1	2	3	3
PCDHGA3	TRCN0000053748, TRCN0000053749, TRCN0000053752	3	25468, 28692, 457	1.59	329	0.0052	113	1	1	1	1
ZIC1	TRCN0000108210, TRCN0000108212, TRCN0000108214	3	306, 616, 40104	1.59	330	0.0053	114	1	2	2	2
IFT57	TRCN0000063008, TRCN0000063009, TRCN0000063010, TRCN0000063011, TRCN0000063012, TRCN0000299280, TRCN0000299281, TRCN0000299282, TRCN0000299284, TRCN0000299356	10	25306, 8456, 36742, 230, 25994, 229, 7230, 25304, 36737, 25993	1.92	5	0.0054	115	2	2	2	4
PHYH	TRCN0000063788, TRCN0000063789, TRCN0000063790, TRCN0000063791, TRCN0000063792, TRCN0000289034, TRCN0000289035, TRCN0000289089, TRCN0000289091, TRCN0000307026	10	13727, 5857, 11748, 4284, 96, 4283, 95, 5856, 12431, 11235	1.92	4	0.0054	116	2	2	4	6
CKAP5	TRCN0000113886, TRCN0000113887, TRCN0000113889, TRCN0000113890, TRCN0000290836, TRCN0000290906, TRCN0000290907, TRCN0000290908	8	1486, 44992, 681, 331, 329, 680, 1484, 44991	1.85	15	0.0056	117	2	4	6	6
Dbn1	TRCN0000090077, TRCN0000335208	2	860, 859	1.47	690	0.0056	118	0	2	2	2
GIPC1	TRCN0000036771, TRCN0000036772, TRCN0000289265, TRCN0000289266	4	34792, 666, 34789, 661	1.67	156	0.0057	119	0	2	2	2
UAP1L1	TRCN0000155719, TRCN0000155966	2	398, 25328	1.46	695	0.0058	120	1	1	1	1
NMI	TRCN0000022051, TRCN0000022052	2	28903, 718	1.46	697	0.0058	121	0	1	1	1
DUX1	TRCN0000015199, TRCN0000015202	2	426, 26265	1.46	691	0.0058	122	1	1	1	1
KCNMB2	TRCN0000045153, TRCN0000045154	2	924, 544	1.46	696	0.0058	123	0	2	2	2
ZMAT4	TRCN0000155438, TRCN0000155789, TRCN0000157226	3	31903, 74, 1322	1.59	333	0.0058	124	1	1	2	2
EPB41L2	TRCN0000117092, TRCN0000117093, TRCN0000117094, TRCN0000288854, TRCN0000288855, TRCN0000288856	6	1259, 38404, 940, 1258, 38403, 939	1.76	36	0.0058	125	0	2	4	4
SLC16A7	TRCN0000038505, TRCN0000038507, TRCN0000286933	3	235, 56732, 233	1.59	334	0.0058	126	2	2	2	2
PHF21A	TRCN0000036999, TRCN0000037000, TRCN0000037001, TRCN0000037002, TRCN0000037003, TRCN0000327709, TRCN0000327712, TRCN0000327785	8	1649, 32257, 598, 2143, 24443, 595, 1648, 32247	1.85	16	0.0058	127	0	2	5	5
CGNL1	TRCN0000139202, TRCN0000140784, TRCN0000140917, TRCN0000141906	4	17046, 77, 49630, 921	1.66	157	0.0059	128	1	2	2	2
ADAMTS19	TRCN0000046918, TRCN0000046919, TRCN0000046920, TRCN0000046922	4	37544, 8748, 3025, 83	1.66	158	0.0059	129	1	1	2	3
PPAP2B	TRCN0000050453, TRCN0000050455, TRCN0000050456	3	32881, 556, 27142	1.58	337	0.0059	130	0	1	1	1
TMEM146	TRCN0000136844, TRCN0000137287, TRCN0000138881	3	37928, 353, 33510	1.58	339	0.0059	131	1	1	1	1
TBX2	TRCN0000014823, TRCN0000014824, TRCN0000014825, TRCN0000014826, TRCN0000014827, TRCN0000232148	6	39748, 44908, 128, 45948, 34858, 45947	1.76	38	0.006	132	1	1	1	1
LOC402709	TRCN0000049539, TRCN0000049540, TRCN0000049541	3	54253, 118, 46513	1.58	340	0.0061	133	1	1	1	1
ANP32B	TRCN0000077928, TRCN0000077931, TRCN0000077932, TRCN0000289133, TRCN0000289135, TRCN0000307043	6	52149, 13536, 215, 214, 12429, 51259	1.76	41	0.0061	134	2	2	2	2
YTHDC2	TRCN0000152454, TRCN0000153934, TRCN0000154178, TRCN0000157638	4	12886, 139, 40877, 38036	1.66	161	0.0062	135	1	1	1	1
RUNX1T1	TRCN0000013663, TRCN0000013664, TRCN0000013665, TRCN0000013666, TRCN0000013667	5	1359, 55800, 9267, 39, 45158	1.72	62	0.0064	136	1	1	2	3
DUX4L10	TRCN0000243621, TRCN0000243622, TRCN0000257191	3	36991, 424, 26988	1.58	348	0.0067	137	1	1	1	1
ZNF385D	TRCN0000135426, TRCN0000135670, TRCN0000136252, TRCN0000138157, TRCN0000138641	5	51789, 57495, 42718, 111, 38637	1.72	67	0.0068	138	1	1	1	1
SASH1	TRCN0000158935, TRCN0000159290, TRCN0000159781, TRCN0000160164	4	40887, 26416, 154, 11356	1.66	167	0.0068	139	1	1	1	1
KLF13	TRCN0000016923, TRCN0000016924, TRCN0000016927, TRCN0000274435, TRCN0000349616	5	14465, 10903, 110, 12510, 9568	1.72	68	0.0068	140	1	1	1	2
PDE2A	TRCN0000048773, TRCN0000048774, TRCN0000048775, TRCN0000048776, TRCN0000048777	5	48438, 38009, 23467, 37797, 190	1.71	69	0.0069	141	1	1	1	1
PHF17	TRCN0000019620, TRCN0000019622, TRCN0000019623	3	211, 9066, 36952	1.57	360	0.007	142	1	1	1	2
TMED7	TRCN0000065128, TRCN0000065129, TRCN0000065132	3	1207, 19729, 228	1.57	359	0.007	143	1	1	2	2
ALKBH5	TRCN0000064785, TRCN0000064786, TRCN0000291837, TRCN0000291838	4	818, 34712, 817, 34711	1.66	168	0.007	144	0	2	2	2
ZNF677	TRCN0000020674, TRCN0000020675, TRCN0000020677	3	50818, 30766, 232	1.57	355	0.007	145	1	1	1	1
KCNE4	TRCN0000044275, TRCN0000044277	2	517, 33746	1.46	712	0.0071	146	0	1	1	1
C8orf34	TRCN0000127702, TRCN0000129775, TRCN0000130578, TRCN0000148600, TRCN0000149039	5	15826, 56691, 113, 5785, 33548	1.71	75	0.0071	147	1	1	1	2
CAND2	TRCN0000020909, TRCN0000020913, TRCN0000257348	3	24907, 1166, 945	1.57	364	0.0071	148	0	1	2	2
CA2	TRCN0000084118, TRCN0000084120, TRCN0000286968, TRCN0000287033	4	5829, 217, 216, 5828	1.66	169	0.0072	149	2	2	2	4
ECD	TRCN0000016028, TRCN0000016029, TRCN0000016030, TRCN0000016031, TRCN0000016032, TRCN0000274358, TRCN0000318856	7	50891, 14507, 14506, 943, 99, 12511, 942	1.82	22	0.0074	150	1	3	3	3
ZFP62	TRCN0000107695, TRCN0000107696, TRCN0000107697, TRCN0000107698, TRCN0000107699	5	35256, 43290, 257, 24416, 21676	1.71	76	0.0074	151	1	1	1	1
TTLL6	TRCN0000127969, TRCN0000128251, TRCN0000128712, TRCN0000130066	4	33888, 41396, 254, 39231	1.65	171	0.0075	152	1	1	1	1
PRR5	TRCN0000047358, TRCN0000047359, TRCN0000047360, TRCN0000047361, TRCN0000047362, TRCN0000156729, TRCN0000195939	7	11879, 40747, 119, 39755, 43691, 42792, 11334	1.81	23	0.0075	153	1	1	1	1
TTC31	TRCN0000137812, TRCN0000281344	2	1139, 1138	1.46	720	0.0075	154	0	0	2	2
AARSD1	TRCN0000147352, TRCN0000147937, TRCN0000149557, TRCN0000276113, TRCN0000276174	5	491, 47465, 27239, 490, 27238	1.71	78	0.0076	155	2	2	2	2
CCDC50	TRCN0000129948, TRCN0000131115	2	150, 10187	1.46	721	0.0076	156	1	1	1	1
EPS8	TRCN0000061543, TRCN0000061544, TRCN0000061545, TRCN0000061546, TRCN0000061547, TRCN0000299640, TRCN0000299641, TRCN0000299643, TRCN0000299644	9	29392, 18243, 454, 44600, 32992, 32990, 18238, 452, 29386	1.84	17	0.0077	157	2	2	2	2
CYB5R4	TRCN0000046438, TRCN0000046439, TRCN0000046441, TRCN0000046442	4	1605, 17525, 53, 18123	1.65	178	0.0077	158	1	1	2	2
ZNF490	TRCN0000107340, TRCN0000107341, TRCN0000107342, TRCN0000107343, TRCN0000107344	5	55055, 39583, 4163, 30402, 133	1.71	80	0.0077	159	1	1	2	2
LOC439955	TRCN0000082358, TRCN0000082359, TRCN0000082360, TRCN0000082362	4	184, 28403, 13499, 19060	1.65	180	0.0078	160	1	1	1	1
TMEM145	TRCN0000134920, TRCN0000138514, TRCN0000138662, TRCN0000164448	4	45296, 114, 13131, 958	1.65	181	0.0078	161	1	2	2	2
UROC1	TRCN0000152853, TRCN0000157781	2	341, 21555	1.46	724	0.008	162	1	1	1	1
NACC1	TRCN0000122523, TRCN0000122764, TRCN0000145232, TRCN0000275412, TRCN0000275454	5	29817, 2785, 151, 2784, 29816	1.71	81	0.0081	163	1	1	3	3
ZNF654	TRCN0000141017, TRCN0000141490, TRCN0000230399	3	25216, 1221, 1220	1.57	368	0.0081	164	0	0	2	2
MED25	TRCN0000052908, TRCN0000052910, TRCN0000052911, TRCN0000052912, TRCN0000174235	5	23282, 31327, 56543, 395, 394	1.7	83	0.0081	165	2	2	2	2
FIGNL1	TRCN0000153263, TRCN0000155467, TRCN0000156826, TRCN0000157333	4	1297, 12793, 145, 32532	1.65	184	0.0082	166	1	1	2	2
MGAT1	TRCN0000035195, TRCN0000035197, TRCN0000035198, TRCN0000315814	4	38762, 24418, 714, 713	1.65	182	0.0082	167	0	2	2	2
RGS1	TRCN0000036936, TRCN0000036938	2	48613, 155	1.46	727	0.0082	168	1	1	1	1
CA4	TRCN0000154452, TRCN0000155687, TRCN0000157938, TRCN0000158178	4	157, 17384, 12710, 36286	1.64	192	0.0083	169	1	1	1	1
SRF	TRCN0000003980, TRCN0000003982, TRCN0000010838, TRCN0000284993	4	60266, 93, 21152, 21143	1.65	190	0.0083	170	1	1	1	1
C9orf131	TRCN0000122404, TRCN0000141006, TRCN0000141336, TRCN0000143536	4	21748, 206, 44192, 41740	1.64	194	0.0083	171	1	1	1	1
PMS2P3	TRCN0000107280, TRCN0000107281, TRCN0000107282, TRCN0000107284	4	37838, 24122, 142, 57866	1.65	189	0.0083	172	1	1	1	1
OVCH2	TRCN0000074038, TRCN0000074039, TRCN0000074041, TRCN0000074042	4	13592, 13591, 50580, 122	1.65	186	0.0083	173	1	1	1	1
GADD45G	TRCN0000107170, TRCN0000107171, TRCN0000107172, TRCN0000107173	4	32928, 56636, 197, 28947	1.65	188	0.0083	174	1	1	1	1
HFM1	TRCN0000154492, TRCN0000154493, TRCN0000155192, TRCN0000155884	4	181, 7639, 34730, 18386	1.64	198	0.0084	175	1	1	1	2
ATP7B	TRCN0000043199, TRCN0000349128	2	1286, 1281	1.45	732	0.0084	176	0	0	2	2
KCNJ13	TRCN0000044549, TRCN0000044550, TRCN0000044552	3	310, 39681, 20399	1.57	372	0.0085	177	1	1	1	1
TLX1	TRCN0000014993, TRCN0000014995, TRCN0000014996, TRCN0000014997	4	132, 1554, 32832, 12054	1.64	199	0.0085	178	1	1	2	2
DGCR2	TRCN0000060403, TRCN0000060404	2	664, 33743	1.45	736	0.0086	179	0	1	1	1
MTRR	TRCN0000035404, TRCN0000035406, TRCN0000035407, TRCN0000035408	4	160, 40936, 41884, 50784	1.64	201	0.0086	180	1	1	1	1
HEYL	TRCN0000017340, TRCN0000017341	2	18748, 279	1.45	734	0.0086	181	1	1	1	1
CCDC148	TRCN0000128806, TRCN0000129816, TRCN0000147084, TRCN0000148734, TRCN0000150011	5	41615, 44806, 47482, 140, 12963	1.7	91	0.0086	182	1	1	1	1
TAGLN	TRCN0000072748, TRCN0000072749, TRCN0000072750, TRCN0000072751, TRCN0000291563, TRCN0000307738, TRCN0000307739	7	4132, 10437, 52207, 166, 4131, 163, 51253	1.78	32	0.0087	183	2	2	4	4
HEY1	TRCN0000020216, TRCN0000274313	2	1343, 1340	1.45	738	0.0088	184	0	0	2	2
SNRPB2	TRCN0000017253, TRCN0000017254, TRCN0000017255, TRCN0000017256, TRCN0000017257, TRCN0000221624, TRCN0000221625, TRCN0000221626, TRCN0000221627, TRCN0000221628, TRCN0000278413, TRCN0000278446, TRCN0000278447, TRCN0000278448, TRCN0000278449	15	23412, 48897, 12017, 28715, 312, 23411, 47139, 11310, 28714, 305, 304, 28713, 47079, 23410, 11296	1.93	3	0.0089	185	3	3	3	3
CLIP3	TRCN0000157027, TRCN0000158253, TRCN0000158343	3	55062, 12704, 147	1.57	377	0.009	186	1	1	1	1
DAAM2	TRCN0000151161, TRCN0000153125, TRCN0000156462, TRCN0000156640, TRCN0000280898	5	36999, 2459, 291, 22081, 290	1.7	96	0.0091	187	2	2	3	3
ATP1A1	TRCN0000043224, TRCN0000043226	2	28665, 1022	1.45	743	0.0092	188	0	0	1	1
RALYL	TRCN0000074364, TRCN0000074367	2	8329, 183	1.45	746	0.0092	189	1	1	1	2
LY6H	TRCN0000063953, TRCN0000063954, TRCN0000063955, TRCN0000063956, TRCN0000063957	5	13722, 22016, 32393, 241, 40924	1.7	99	0.0092	190	1	1	1	1
ATXN10	TRCN0000084096, TRCN0000084097, TRCN0000286966	3	28329, 1794, 1793	1.56	386	0.0093	191	0	0	2	2
NTSR2	TRCN0000009228, TRCN0000009232, TRCN0000357750	3	483, 11025, 429	1.56	384	0.0093	192	2	2	2	2
BFSP2	TRCN0000116362, TRCN0000116363, TRCN0000116364, TRCN0000116365	4	24624, 187, 44505, 45412	1.64	206	0.0093	193	1	1	1	1
CNIH3	TRCN0000140461, TRCN0000140562, TRCN0000144353	3	26258, 485, 38365	1.56	389	0.0093	194	1	1	1	1
CLCN6	TRCN0000044988, TRCN0000044989, TRCN0000044990, TRCN0000044991, TRCN0000044992	5	25313, 205, 38114, 44937, 8812	1.69	100	0.0093	195	1	1	1	2
DENND5B	TRCN0000146518, TRCN0000146853, TRCN0000147699	3	159, 690, 4576	1.56	387	0.0093	196	1	2	3	3
DBI	TRCN0000059519, TRCN0000059520, TRCN0000059522, TRCN0000291607	4	38340, 153, 54085, 53590	1.64	207	0.0094	197	1	1	1	1
FCGR1B	TRCN0000140388, TRCN0000142209, TRCN0000144765, TRCN0000145147	4	39031, 24106, 268, 43576	1.64	208	0.0094	198	1	1	1	1
REC8	TRCN0000074158, TRCN0000074161	2	1452, 1179	1.45	749	0.0095	199	0	0	2	2
TMED1	TRCN0000063478, TRCN0000063479, TRCN0000063480, TRCN0000063481, TRCN0000063482	5	146, 27064, 6340, 54005, 56043	1.69	103	0.0096	200	1	1	1	2
ESD	TRCN0000048713, TRCN0000048714, TRCN0000048716, TRCN0000048717, TRCN0000327685, TRCN0000327760	6	35266, 6975, 333, 14000, 328, 6839	1.72	61	0.0097	201	2	2	2	4
TMCO1	TRCN0000062123, TRCN0000062124, TRCN0000062125, TRCN0000062126, TRCN0000286697	5	494, 716, 20555, 22723, 20554	1.69	106	0.0097	202	1	2	2	2
IMPG2	TRCN0000062998, TRCN0000062999, TRCN0000063000, TRCN0000063001, TRCN0000063002	5	16935, 8457, 138, 48084, 11756	1.69	107	0.0097	203	1	1	1	2
LYZ	TRCN0000083519, TRCN0000083520, TRCN0000083521, TRCN0000083522	4	393, 52097, 270, 8242	1.64	209	0.0098	204	2	2	2	3
ZP1	TRCN0000139808, TRCN0000140810, TRCN0000140897, TRCN0000142253, TRCN0000143275	5	758, 5143, 7870, 175, 25877	1.69	110	0.0098	205	1	2	2	4
CDYL2	TRCN0000128562, TRCN0000129793, TRCN0000130613, TRCN0000130980	4	369, 37298, 24249, 38585	1.64	210	0.0099	206	1	1	1	1
NFE2L1	TRCN0000014623, TRCN0000014624, TRCN0000014625, TRCN0000280412, TRCN0000297814	5	38016, 1535, 852, 38015, 1531	1.69	119	0.0102	207	0	1	3	3
KCNB1	TRCN0000044784, TRCN0000044787	2	751, 34358	1.45	764	0.0106	208	0	1	1	1
EXTL2	TRCN0000146632, TRCN0000146942, TRCN0000147657	3	297, 30449, 13015	1.56	398	0.0106	209	1	1	1	1
AP4M1	TRCN0000059718, TRCN0000059720, TRCN0000059721	3	23532, 617, 33825	1.56	400	0.0107	210	0	1	1	1
TMEM194A	TRCN0000129583, TRCN0000146270, TRCN0000147157, TRCN0000150000	4	25106, 20179, 26356, 414	1.63	214	0.0107	211	1	1	1	1
IRF5	TRCN0000014803, TRCN0000014804, TRCN0000014806, TRCN0000274044	4	35697, 599, 27990, 35696	1.63	215	0.0108	212	0	1	1	1
PIP4K2A	TRCN0000006010, TRCN0000006011, TRCN0000010988, TRCN0000194807, TRCN0000220610, TRCN0000220611	6	30591, 35577, 1493, 1557, 30590, 35575	1.72	64	0.0109	213	0	0	2	2
PTGES2	TRCN0000045713, TRCN0000045714, TRCN0000045715, TRCN0000045716, TRCN0000286305, TRCN0000298171	6	28212, 54294, 22295, 575, 22293, 573	1.72	66	0.011	214	0	2	2	2
ZNF497	TRCN0000018153, TRCN0000018154	2	30444, 1487	1.45	772	0.0112	215	0	0	1	1
GPX5	TRCN0000046114, TRCN0000046116	2	1024, 1656	1.45	771	0.0112	216	0	0	2	2
PTGER2	TRCN0000014144, TRCN0000014145, TRCN0000014146	3	734, 1864, 25879	1.56	401	0.0113	217	0	1	2	2
DICER1	TRCN0000051258, TRCN0000051259, TRCN0000051262, TRCN0000290488, TRCN0000290489, TRCN0000290490	6	127, 60721, 39163, 39157, 126, 60717	1.71	70	0.0113	218	2	2	2	2
CES1	TRCN0000046934, TRCN0000046935, TRCN0000046936	3	1103, 33710, 1834	1.56	408	0.0114	219	0	0	2	2
ENPP5	TRCN0000048958, TRCN0000048960, TRCN0000048962	3	11857, 688, 396	1.56	406	0.0114	220	1	2	2	2
MOCS3	TRCN0000045638, TRCN0000045639, TRCN0000045640	3	202, 44695, 8791	1.56	407	0.0114	221	1	1	1	2
STOML1	TRCN0000155222, TRCN0000156454, TRCN0000156950	3	34642, 455, 40403	1.56	404	0.0114	222	1	1	1	1
HNF1B	TRCN0000017508, TRCN0000017509, TRCN0000017510, TRCN0000017511, TRCN0000017512	5	31261, 17082, 1269, 2487, 296	1.68	132	0.0114	223	1	1	3	3
TRIM17	TRCN0000033824, TRCN0000033825, TRCN0000033826, TRCN0000033827, TRCN0000033828	5	34815, 35744, 410, 36334, 19454	1.68	131	0.0114	224	1	1	1	1
SLC4A3	TRCN0000045146, TRCN0000045147	2	608, 24037	1.45	774	0.0114	225	0	1	1	1
ASAP3	TRCN0000155611, TRCN0000155807	2	1125, 1681	1.45	776	0.0115	226	0	0	2	2
EPB41L3	TRCN0000116719, TRCN0000116721	2	401, 40483	1.45	777	0.0115	227	1	1	1	1
ZIM2	TRCN0000020374, TRCN0000020375, TRCN0000020376, TRCN0000020377, TRCN0000020378	5	16665, 895, 271, 48801, 36153	1.68	134	0.0116	228	1	2	2	2
UROS	TRCN0000045778, TRCN0000045779, TRCN0000045780, TRCN0000045781, TRCN0000291000, TRCN0000291001, TRCN0000291002	7	29170, 43178, 29846, 844, 839, 29845, 43177	1.75	47	0.0117	229	0	2	2	2
ADA	TRCN0000051483, TRCN0000051484, TRCN0000051487	3	791, 26678, 2027	1.55	412	0.0117	230	0	1	2	2
FLJ41649	TRCN0000127990, TRCN0000128574, TRCN0000130873	3	25998, 42421, 416	1.55	414	0.0119	231	1	1	1	1
SLC9A9	TRCN0000043828, TRCN0000043830, TRCN0000043831, TRCN0000043832	4	149, 52745, 1862, 34145	1.63	223	0.012	232	1	1	2	2
PTGIS	TRCN0000045243, TRCN0000045245, TRCN0000045246, TRCN0000045247	4	23757, 208, 2172, 39051	1.63	225	0.012	233	1	1	2	2
SIX6	TRCN0000015454, TRCN0000015455, TRCN0000015456, TRCN0000015457	4	594, 30399, 19940, 31795	1.63	224	0.012	234	0	1	1	1
INTS7	TRCN0000153218, TRCN0000156142	2	776, 1753	1.44	786	0.012	235	0	1	2	2
LOC441655	TRCN0000082428, TRCN0000082430	2	171, 56090	1.44	783	0.012	236	1	1	1	1
ASAP2	TRCN0000029750, TRCN0000029752, TRCN0000029753, TRCN0000330986	4	54428, 221, 41272, 41271	1.63	227	0.0121	237	1	1	1	1
ZIC4	TRCN0000074199, TRCN0000074200, TRCN0000074202	3	307, 27071, 13585	1.55	416	0.0122	238	1	1	1	1
LMBR1L	TRCN0000063468, TRCN0000063469, TRCN0000063471, TRCN0000063472	4	314, 50616, 33138, 34716	1.62	229	0.0122	239	1	1	1	1
TPP2	TRCN0000051393, TRCN0000051394, TRCN0000051395, TRCN0000051396, TRCN0000299614, TRCN0000299615	6	769, 2536, 3772, 21511, 3766, 766	1.7	87	0.0122	240	0	2	5	5
DDX39B	TRCN0000074384, TRCN0000074387, TRCN0000287043	3	928, 33523, 33515	1.55	418	0.0122	241	0	1	1	1
ACOT7	TRCN0000048698, TRCN0000048699, TRCN0000048700, TRCN0000048701, TRCN0000048702	5	18039, 28961, 1759, 38341, 363	1.67	142	0.0123	242	1	1	2	2
SATB1	TRCN0000017173, TRCN0000017174	2	1105, 32297	1.44	788	0.0123	243	0	0	1	1
SLC25A22	TRCN0000044568, TRCN0000044570, TRCN0000044572	3	2011, 2689, 1190	1.55	419	0.0124	244	0	0	3	3
CACNG8	TRCN0000044269, TRCN0000044270, TRCN0000044272	3	33162, 1784, 1902	1.55	420	0.0124	245	0	0	2	2
AGA	TRCN0000046878, TRCN0000046882, TRCN0000291122	3	49876, 580, 578	1.55	421	0.0124	246	0	2	2	2
AP1M1	TRCN0000065089, TRCN0000065090, TRCN0000065091, TRCN0000229335	4	245, 4640, 2826, 158	1.62	233	0.0125	247	2	2	4	4
RER1	TRCN0000150516, TRCN0000152579, TRCN0000158219, TRCN0000343218	4	30430, 28194, 1464, 28193	1.62	234	0.0125	248	0	0	1	1
FAM105A	TRCN0000062738, TRCN0000062741	2	5685, 199	1.44	795	0.0126	249	1	1	1	2
RPS21	TRCN0000117572, TRCN0000117573	2	22793, 569	1.44	798	0.0127	250	0	1	1	1
RAPGEF1	TRCN0000048128, TRCN0000048129, TRCN0000048130, TRCN0000300240, TRCN0000300241, TRCN0000300242	6	28299, 2052, 3972, 2051, 28292, 3971	1.7	90	0.0127	251	0	0	4	4
ZNFX1	TRCN0000017368, TRCN0000017369, TRCN0000017370, TRCN0000017372, TRCN0000274466, TRCN0000285228	6	252, 2033, 53082, 6011, 6010, 247	1.7	93	0.0127	252	2	2	3	5
LOX	TRCN0000045989, TRCN0000045990, TRCN0000045991, TRCN0000286463, TRCN0000286531, TRCN0000286532	6	2957, 277, 49882, 272, 2956, 49468	1.7	94	0.0128	253	2	2	4	4
FIG4	TRCN0000113782, TRCN0000113784, TRCN0000113785, TRCN0000299199	4	57076, 36756, 144, 57075	1.62	239	0.0129	254	1	1	1	1
NFASC	TRCN0000155494, TRCN0000156784, TRCN0000157476, TRCN0000158385	4	7606, 137, 57257, 50307	1.62	242	0.0129	255	1	1	1	2
SLC13A2	TRCN0000043694, TRCN0000043695, TRCN0000043696, TRCN0000043697	4	33730, 2570, 30595, 679	1.62	245	0.013	256	0	1	2	2
INA	TRCN0000063918, TRCN0000063919, TRCN0000063920, TRCN0000063921, TRCN0000063922, TRCN0000299616, TRCN0000299617, TRCN0000299618, TRCN0000299619, TRCN0000331207	10	26467, 32512, 445, 13723, 21223, 26452, 21222, 443, 12358, 32509	1.82	20	0.013	257	2	2	2	2
FNTA	TRCN0000034587, TRCN0000333601	2	1885, 1884	1.44	801	0.0131	258	0	0	2	2
WDR75	TRCN0000151116, TRCN0000151800, TRCN0000152085	3	727, 21270, 30118	1.55	424	0.0131	259	0	1	1	1
ALPL	TRCN0000052003, TRCN0000052004, TRCN0000052005, TRCN0000052006	4	6487, 18374, 19280, 222	1.62	246	0.0131	260	1	1	1	2
CCDC57	TRCN0000122073, TRCN0000145319	2	926, 26291	1.44	803	0.0131	261	0	1	1	1
SCAMP5	TRCN0000147175, TRCN0000149276	2	55610, 226	1.44	810	0.0134	262	1	1	1	1
GRRP1	TRCN0000122004, TRCN0000141382, TRCN0000141721, TRCN0000142194, TRCN0000142364	5	40196, 438, 24052, 34622, 37917	1.67	145	0.0134	263	1	1	1	1
TMEM38B	TRCN0000150548, TRCN0000150612, TRCN0000150650, TRCN0000343088, TRCN0000343151	5	31051, 417, 18594, 31050, 18593	1.67	150	0.0134	264	1	1	1	1
ZNF573	TRCN0000016418, TRCN0000016419, TRCN0000016420, TRCN0000016421, TRCN0000274842	5	9161, 622, 40317, 33846, 614	1.67	151	0.0134	265	0	2	2	3
CTSZ	TRCN0000003646, TRCN0000003649, TRCN0000273343	3	2814, 2383, 2382	1.55	426	0.0135	266	0	0	3	3
RCBTB2	TRCN0000151756, TRCN0000154627	2	933, 26044	1.44	814	0.0135	267	0	1	1	1
NOVA2	TRCN0000074598, TRCN0000074599, TRCN0000074600, TRCN0000074601, TRCN0000074602	5	40305, 53949, 29970, 23063, 332	1.67	153	0.0135	268	1	1	1	1
KCNQ3	TRCN0000044173, TRCN0000044174, TRCN0000044175, TRCN0000044176	4	8838, 17913, 31437, 278	1.62	254	0.0136	269	1	1	1	2
SPESP1	TRCN0000151237, TRCN0000153084, TRCN0000153506	3	897, 20926, 1276	1.55	429	0.0136	270	0	1	2	2
KHDRBS3	TRCN0000154463, TRCN0000154551, TRCN0000154552, TRCN0000155459	4	31017, 819, 39324, 30023	1.62	258	0.0136	271	0	1	1	1
STAP1	TRCN0000065083, TRCN0000065085, TRCN0000065086, TRCN0000065087	4	428, 32098, 16338, 30605	1.62	255	0.0136	272	1	1	1	1
Lox	TRCN0000011850, TRCN0000321076	2	1993, 1982	1.44	815	0.0137	273	0	0	2	2
INPP5B	TRCN0000051674, TRCN0000051676	2	8602, 259	1.44	818	0.0137	274	1	1	1	2
MMP15	TRCN0000051710, TRCN0000051711, TRCN0000051712, TRCN0000286916, TRCN0000286917, TRCN0000286918	6	25862, 2026, 30846, 30845, 25861, 2021	1.69	105	0.0138	275	0	0	2	2
MAGEA6	TRCN0000151826, TRCN0000152048, TRCN0000152384, TRCN0000153016, TRCN0000153599	5	41962, 31701, 11409, 54757, 240	1.67	154	0.0138	276	1	1	1	1
TPST2	TRCN0000035732, TRCN0000035733, TRCN0000289937	3	45630, 650, 649	1.55	432	0.0139	277	0	2	2	2
CAPN7	TRCN0000073779, TRCN0000073781, TRCN0000289306	3	320, 42593, 42592	1.55	433	0.0139	278	1	1	1	1
ANKRD27	TRCN0000148842, TRCN0000148909, TRCN0000148965, TRCN0000338640	4	982, 25619, 27785, 27784	1.61	263	0.014	279	0	1	1	1
CACNA1C	TRCN0000044673, TRCN0000044674, TRCN0000044676, TRCN0000044677	4	179, 45636, 1474, 44826	1.61	264	0.014	280	1	1	2	2
DENR	TRCN0000154571, TRCN0000156302, TRCN0000157287, TRCN0000158155, TRCN0000343078, TRCN0000343080, TRCN0000343081	7	4799, 1235, 29125, 5208, 29123, 5207, 4798	1.73	60	0.0141	281	0	0	3	5
IFIT1	TRCN0000158439, TRCN0000159312, TRCN0000159834, TRCN0000159874	4	164, 54837, 17888, 1706	1.61	267	0.0142	282	1	1	2	2
VTI1A	TRCN0000043358, TRCN0000043360, TRCN0000043361	3	339, 52758, 26388	1.54	436	0.0142	283	1	1	1	1
ABCF3	TRCN0000159846, TRCN0000160075, TRCN0000160414	3	319, 24708, 7495	1.54	438	0.0142	284	1	1	1	2
CREM	TRCN0000013723, TRCN0000013724	2	264, 49032	1.44	823	0.0143	285	1	1	1	1
HOXB6	TRCN0000015868, TRCN0000015869, TRCN0000015870	3	33035, 55909, 289	1.54	442	0.0143	286	1	1	1	1
CTAGE1	TRCN0000005393, TRCN0000005395, TRCN0000005398, TRCN0000005399	4	161, 9445, 54589, 53335	1.61	269	0.0143	287	1	1	1	2
GABBR1	TRCN0000008368, TRCN0000008369, TRCN0000008371	3	907, 413, 49164	1.54	441	0.0143	288	1	2	2	2
GRP	TRCN0000151909, TRCN0000156787, TRCN0000157208, TRCN0000157982	4	54906, 223, 51550, 23179	1.61	273	0.0144	289	1	1	1	1
CUZD1	TRCN0000151351, TRCN0000152078, TRCN0000153960, TRCN0000156387	4	340, 7705, 35687, 34744	1.61	270	0.0144	290	1	1	1	2
PPIP5K2	TRCN0000133872, TRCN0000134756, TRCN0000136441, TRCN0000136501	4	368, 30246, 54848, 25818	1.61	276	0.0145	291	1	1	1	1
LOC148864	TRCN0000017393, TRCN0000017394, TRCN0000017395	3	30279, 2736, 2884	1.54	444	0.0147	292	0	0	2	2
DRG1	TRCN0000047178, TRCN0000047180, TRCN0000047182, TRCN0000299378, TRCN0000299380, TRCN0000299453	6	41045, 17638, 551, 17637, 41044, 549	1.69	118	0.0147	293	0	2	2	2
TCF4	TRCN0000015035, TRCN0000015036, TRCN0000015037, TRCN0000274163, TRCN0000274214	5	10938, 35264, 732, 35263, 726	1.66	162	0.0147	294	0	2	2	2
RASIP1	TRCN0000077903, TRCN0000077904, TRCN0000077905, TRCN0000077907, TRCN0000222740	5	10387, 399, 36037, 27869, 27867	1.66	159	0.0147	295	1	1	1	1
ZNF83	TRCN0000018926, TRCN0000018927, TRCN0000018928	3	48857, 265, 42042	1.54	443	0.0147	296	1	1	1	1
USF1	TRCN0000020679, TRCN0000020681, TRCN0000020682	3	482, 39036, 1944	1.54	445	0.0147	297	1	1	2	2
EEF2	TRCN0000047911, TRCN0000047912, TRCN0000291523, TRCN0000291525	4	1860, 26814, 1853, 26813	1.61	279	0.0147	298	0	0	2	2
ZNF302	TRCN0000016378, TRCN0000016379, TRCN0000016381, TRCN0000016382	4	18053, 56969, 14486, 156	1.61	280	0.0147	299	1	1	1	1
GNS	TRCN0000051753, TRCN0000051754, TRCN0000051755, TRCN0000051756, TRCN0000051757, TRCN0000288962, TRCN0000333629, TRCN0000333688	8	866, 846, 32571, 19666, 13920, 32565, 12260, 861	1.74	57	0.0148	300	0	3	3	3
RAB8A	TRCN0000048213, TRCN0000048214, TRCN0000048215, TRCN0000048216, TRCN0000300478, TRCN0000300539, TRCN0000300540, TRCN0000310632	8	33762, 14018, 698, 29583, 29582, 33761, 693, 12319	1.73	59	0.0148	301	0	2	2	2
PNMA1	TRCN0000107160, TRCN0000107162, TRCN0000107163, TRCN0000107164, TRCN0000289906, TRCN0000289907	6	1606, 27261, 32278, 3429, 32277, 3428	1.69	123	0.0149	302	0	0	3	3
RARS2	TRCN0000045343, TRCN0000045344, TRCN0000045345, TRCN0000045346, TRCN0000045347, TRCN0000174075	6	821, 21880, 388, 15912, 44202, 21879	1.69	124	0.015	303	1	2	2	2
BBS7	TRCN0000083779, TRCN0000083781	2	2188, 1413	1.43	835	0.0152	304	0	0	2	2
SCML2	TRCN0000019394, TRCN0000019396, TRCN0000019397	3	294, 48843, 39472	1.54	447	0.0152	305	1	1	1	1
PDCD5	TRCN0000147622, TRCN0000148107, TRCN0000148449, TRCN0000276283	4	26597, 1201, 29559, 26596	1.61	282	0.0152	306	0	0	1	1
MYL4	TRCN0000054038, TRCN0000054039, TRCN0000054040, TRCN0000054041	4	1822, 19526, 531, 27653	1.61	284	0.0153	307	0	1	2	2
GLT8D2	TRCN0000034922, TRCN0000034923	2	2224, 1650	1.43	839	0.0154	308	0	0	2	2
TPM2	TRCN0000072413, TRCN0000072414, TRCN0000072415, TRCN0000072417	4	32448, 42226, 1320, 796	1.61	287	0.0155	309	0	1	2	2
IQGAP2	TRCN0000047493, TRCN0000047494, TRCN0000047495, TRCN0000047497	4	26331, 731, 32620, 38447	1.61	285	0.0155	310	0	1	1	1
MTA3	TRCN0000016458, TRCN0000016459, TRCN0000016461	3	32602, 786, 2686	1.54	450	0.0156	311	0	1	2	2
HNRNPL	TRCN0000017244, TRCN0000017245, TRCN0000017246, TRCN0000017247, TRCN0000221615, TRCN0000221616, TRCN0000221617, TRCN0000221618, TRCN0000330564, TRCN0000330619	10	39533, 22848, 33353, 804, 39532, 22844, 33342, 802, 22842, 33338	1.79	27	0.0156	312	0	2	2	2
GNAT1	TRCN0000036766, TRCN0000036767, TRCN0000036768	3	14207, 358, 32323	1.54	449	0.0156	313	1	1	1	1
DCAF4	TRCN0000150332, TRCN0000153029, TRCN0000153155, TRCN0000156172	4	1843, 23452, 31637, 1395	1.6	294	0.0158	314	0	0	2	2
TAF1A	TRCN0000013333, TRCN0000013334, TRCN0000013336	3	37672, 41643, 460	1.54	452	0.0158	315	1	1	1	1
GREM1	TRCN0000063833, TRCN0000063834, TRCN0000063835	3	53998, 335, 23357	1.54	453	0.0158	316	1	1	1	1
GPR151	TRCN0000014403, TRCN0000014404, TRCN0000014405, TRCN0000014407	4	49005, 316, 42439, 31848	1.6	297	0.016	317	1	1	1	1
NPNT	TRCN0000055958, TRCN0000055959, TRCN0000055960	3	8561, 16419, 248	1.54	459	0.016	318	1	1	1	2
TTC5	TRCN0000152678, TRCN0000154209, TRCN0000156809	3	1802, 29594, 3071	1.54	458	0.016	319	0	0	2	2
FRAT1	TRCN0000062463, TRCN0000062464, TRCN0000062465, TRCN0000062467	4	25824, 56261, 117, 60233	1.6	299	0.0161	320	1	1	1	1
PDPN	TRCN0000061923, TRCN0000061924, TRCN0000061925, TRCN0000061926, TRCN0000061927	5	48110, 39512, 40192, 56793, 219	1.65	170	0.0162	321	1	1	1	1
ACE2	TRCN0000046694, TRCN0000046695, TRCN0000046696, TRCN0000046697	4	32234, 22326, 39145, 607	1.6	302	0.0163	322	0	1	1	1
PABPC4	TRCN0000074658, TRCN0000074659, TRCN0000074660, TRCN0000074661, TRCN0000074662, TRCN0000286211, TRCN0000286273	7	987, 13565, 25368, 836, 13564, 986, 25367	1.71	73	0.0163	323	0	3	3	3
SLC4A7	TRCN0000043158, TRCN0000043159, TRCN0000043162	3	210, 50738, 2031	1.54	460	0.0163	324	1	1	2	2
DCTD	TRCN0000051873, TRCN0000051874, TRCN0000051875, TRCN0000051876, TRCN0000051877	5	45693, 33119, 15192, 43430, 249	1.65	173	0.0163	325	1	1	1	1
AK1	TRCN0000006019, TRCN0000006020, TRCN0000006021, TRCN0000010989, TRCN0000195498, TRCN0000197235, TRCN0000199026, TRCN0000199605, TRCN0000220619, TRCN0000220620, TRCN0000220621, TRCN0000342762	12	14814, 6583, 3920, 61135, 1703, 49508, 68, 51491, 12553, 6582, 3919, 51157	1.78	29	0.0163	326	1	1	4	6
LOC401083	TRCN0000016473, TRCN0000016474, TRCN0000016475, TRCN0000016476, TRCN0000016477	5	57081, 21705, 29670, 43028, 260	1.65	172	0.0163	327	1	1	1	1
HSPA14	TRCN0000008764, TRCN0000008765, TRCN0000008766, TRCN0000008768, TRCN0000280265, TRCN0000280322, TRCN0000280323	7	34833, 4207, 29764, 1117, 29749, 34832, 4204	1.71	74	0.0165	328	0	0	3	3
TMPRSS15	TRCN0000002769, TRCN0000002771, TRCN0000002773, TRCN0000194727, TRCN0000195239	5	31152, 22982, 30692, 1254, 30702	1.65	176	0.0165	329	0	0	1	1
KLHDC5	TRCN0000122143, TRCN0000138975, TRCN0000143988, TRCN0000144443, TRCN0000145038	5	34120, 31726, 40245, 404, 16215	1.65	175	0.0165	330	1	1	1	1
CBLC	TRCN0000004274, TRCN0000004275, TRCN0000010864, TRCN0000010865, TRCN0000379965	5	1349, 24449, 33102, 2819, 2937	1.65	179	0.0165	331	0	0	3	3
FAM124B	TRCN0000135067, TRCN0000135427, TRCN0000138020	3	273, 43699, 7897	1.53	467	0.0166	332	1	1	1	2
PCYOX1L	TRCN0000008589, TRCN0000008590, TRCN0000008591, TRCN0000008592, TRCN0000011453, TRCN0000338485, TRCN0000338486, TRCN0000338487, TRCN0000338488	9	9382, 34884, 18700, 532, 30694, 30693, 18699, 529, 7111	1.75	46	0.0166	333	0	2	2	4
RAB35	TRCN0000047793, TRCN0000047795, TRCN0000047796, TRCN0000047797, TRCN0000291620, TRCN0000307737, TRCN0000380080	7	937, 14025, 55230, 322, 55228, 12321, 931	1.71	77	0.0167	334	1	3	3	3
WNT9B	TRCN0000062069, TRCN0000062070, TRCN0000062071, TRCN0000062072	4	20930, 10522, 40128, 303	1.6	306	0.0167	335	1	1	1	1
OR1S1	TRCN0000063133, TRCN0000063134, TRCN0000063135, TRCN0000063137	4	5513, 41072, 286, 34941	1.6	307	0.0167	336	1	1	1	2
CARHSP1	TRCN0000019204, TRCN0000019205	2	301, 45903	1.43	849	0.0167	337	1	1	1	1
SLC32A1	TRCN0000043108, TRCN0000043111	2	28495, 1631	1.43	851	0.0168	338	0	0	1	1
HSF5	TRCN0000016958, TRCN0000016959, TRCN0000016960	3	19449, 20332, 425	1.53	468	0.0168	339	1	1	1	1
PPP2R2D	TRCN0000063708, TRCN0000063710, TRCN0000288615	3	2131, 3331, 3327	1.53	469	0.0169	340	0	0	3	3
MBOAT1	TRCN0000035316, TRCN0000035318	2	30318, 2160	1.43	852	0.0169	341	0	0	1	1
GOLGA8IP	TRCN0000151320, TRCN0000151499, TRCN0000153085, TRCN0000153447	4	25932, 47398, 28643, 420	1.6	309	0.0169	342	1	1	1	1
ECI1	TRCN0000049128, TRCN0000049129, TRCN0000049132	3	1749, 2996, 28895	1.53	472	0.017	343	0	0	2	2
PLP2	TRCN0000116567, TRCN0000116568, TRCN0000116569, TRCN0000116571, TRCN0000290756, TRCN0000290757, TRCN0000307226, TRCN0000307228	8	38375, 1817, 1109, 43728, 1108, 43727, 1815, 38368	1.72	63	0.0171	344	0	0	4	4
POGK	TRCN0000108110, TRCN0000108111, TRCN0000108112, TRCN0000108113	4	32661, 38528, 832, 2126	1.59	311	0.0171	345	0	1	2	2
ATP6V1E1	TRCN0000029554, TRCN0000029555, TRCN0000029556, TRCN0000029558, TRCN0000322950	5	17859, 20211, 572, 52954, 571	1.65	185	0.0171	346	0	2	2	2
MYO1A	TRCN0000083863, TRCN0000083866, TRCN0000083867	3	8226, 360, 25415	1.53	475	0.0171	347	1	1	1	2
AIFM3	TRCN0000064543, TRCN0000064544, TRCN0000064545, TRCN0000064546, TRCN0000064547	5	387, 8421, 23894, 29887, 21041	1.65	183	0.0171	348	1	1	1	2
TSSK2	TRCN0000003220, TRCN0000003221, TRCN0000195566, TRCN0000195614, TRCN0000195615, TRCN0000200012, TRCN0000315020, TRCN0000315093	8	23073, 60662, 31297, 11335, 51515, 130, 11229, 51238	1.72	65	0.0171	349	1	1	1	1
ZNF324	TRCN0000016498, TRCN0000016499, TRCN0000016500	3	700, 31776, 40940	1.53	473	0.0171	350	0	1	1	1
SLC1A6	TRCN0000043553, TRCN0000043554, TRCN0000043556	3	351, 42160, 17280	1.53	474	0.0171	351	1	1	1	1
KRT6C	TRCN0000117157, TRCN0000117158, TRCN0000117159, TRCN0000117307, TRCN0000117309, TRCN0000117311	6	27860, 23720, 59816, 80, 28090, 61529	1.67	138	0.0172	352	1	1	1	1
CALR	TRCN0000019992, TRCN0000019993	2	28897, 1811	1.43	854	0.0172	353	0	0	1	1
LOC442535	TRCN0000151470, TRCN0000152096, TRCN0000153110, TRCN0000157048	4	35589, 7703, 367, 24202	1.59	316	0.0173	354	1	1	1	2
DAGLB	TRCN0000154432, TRCN0000155239, TRCN0000157466, TRCN0000157849	4	35161, 451, 47286, 1228	1.59	314	0.0173	355	1	1	2	2
TTC18	TRCN0000135248, TRCN0000135365, TRCN0000136258, TRCN0000138011, TRCN0000138727	5	23355, 26916, 925, 35461, 30552	1.64	195	0.0173	356	0	1	1	1
MAGEB4	TRCN0000130347, TRCN0000131211, TRCN0000147749, TRCN0000148665	4	22184, 437, 15973, 1229	1.59	315	0.0173	357	1	1	2	2
KCNK7	TRCN0000045090, TRCN0000045092	2	57497, 204	1.43	861	0.0174	358	1	1	1	1
IL13RA1	TRCN0000058198, TRCN0000058199, TRCN0000058200, TRCN0000300632, TRCN0000300679, TRCN0000300681	6	2000, 28858, 5044, 28857, 5043, 1999	1.67	140	0.0174	359	0	0	2	4
GTF3C2	TRCN0000016178, TRCN0000016179	2	1353, 2437	1.43	863	0.0175	360	0	0	2	2
ZNF133	TRCN0000015743, TRCN0000015747	2	313, 14520	1.43	864	0.0175	361	1	1	1	1
CLCA2	TRCN0000044288, TRCN0000044290, TRCN0000044291	3	2810, 20834, 251	1.53	479	0.0176	362	1	1	2	2
PNLDC1	TRCN0000049768, TRCN0000049770, TRCN0000049771, TRCN0000049772	4	18455, 309, 6017, 27492	1.59	318	0.0176	363	1	1	1	2
SLFN5	TRCN0000151801, TRCN0000152398, TRCN0000158139, TRCN0000312434, TRCN0000349731	5	431, 51596, 9895, 430, 9566	1.64	202	0.0178	364	2	2	2	4
CAMK2A	TRCN0000010283, TRCN0000010284, TRCN0000010285, TRCN0000010286, TRCN0000194796, TRCN0000194797, TRCN0000197215, TRCN0000199562	8	56188, 25817, 4816, 213, 23518, 55281, 50252, 36435	1.71	71	0.0178	365	1	1	2	2
REST	TRCN0000014784, TRCN0000014785, TRCN0000014787	3	1500, 25612, 30292	1.53	480	0.0178	366	0	0	1	1
HMGN2P46	TRCN0000127729, TRCN0000127823, TRCN0000130247, TRCN0000130370	4	441, 23649, 2844, 35382	1.59	320	0.0179	367	1	1	2	2
PPOX	TRCN0000045983, TRCN0000045987, TRCN0000298237	3	29311, 3147, 3146	1.53	481	0.0179	368	0	0	2	2
ZNF35	TRCN0000014978, TRCN0000014979, TRCN0000014980, TRCN0000014981, TRCN0000014982	5	48981, 9218, 478, 623, 37531	1.64	203	0.0179	369	1	2	2	3
ATP6V1G3	TRCN0000043098, TRCN0000043100, TRCN0000043101, TRCN0000043102	4	246, 52763, 8866, 41772	1.59	325	0.0181	370	1	1	1	2
RP1	TRCN0000084128, TRCN0000084129, TRCN0000084130, TRCN0000084131	4	30678, 15119, 58994, 165	1.59	323	0.0181	371	1	1	1	1
ARHGAP22	TRCN0000047203, TRCN0000047204, TRCN0000047205, TRCN0000047206	4	201, 10652, 48464, 5966	1.59	322	0.0181	372	1	1	1	2
ZNF32	TRCN0000014923, TRCN0000014924, TRCN0000014927	3	1415, 19891, 1084	1.53	483	0.0182	373	0	0	2	2
FPGS	TRCN0000045929, TRCN0000045931	2	50720, 317	1.43	867	0.0185	374	1	1	1	1
HNF4A	TRCN0000019191, TRCN0000019192	2	9079, 324	1.42	869	0.0188	375	1	1	1	2
STXBP3	TRCN0000158420, TRCN0000159454, TRCN0000160342, TRCN0000343186	4	1314, 33863, 31057, 33862	1.59	331	0.0189	376	0	0	1	1
RAB42	TRCN0000047643, TRCN0000047646	2	1436, 32882	1.42	871	0.019	377	0	0	1	1
SNX15	TRCN0000065103, TRCN0000065104, TRCN0000065107, TRCN0000289763, TRCN0000289764, TRCN0000307130	6	3132, 36741, 2350, 36738, 2349, 3131	1.67	152	0.019	378	0	0	4	4
ZNF626	TRCN0000020289, TRCN0000020291	2	29635, 2292	1.42	872	0.019	379	0	0	1	1
CRLS1	TRCN0000128238, TRCN0000128848, TRCN0000129647, TRCN0000130512, TRCN0000280730, TRCN0000280807, TRCN0000280809	7	56018, 466, 18625, 20109, 56017, 20108, 465	1.69	117	0.0191	380	2	2	2	2
MAEA	TRCN0000135169, TRCN0000136188, TRCN0000137847	3	22964, 971, 27586	1.53	489	0.0191	381	0	1	1	1
SPIN2A	TRCN0000062703, TRCN0000062704, TRCN0000062705, TRCN0000062706, TRCN0000062707	5	3234, 31916, 761, 30614, 21604	1.63	213	0.0192	382	0	1	2	2
MRPL19	TRCN0000061839, TRCN0000061841, TRCN0000061842	3	255, 16134, 55755	1.52	492	0.0194	383	1	1	1	1
MPZL1	TRCN0000117362, TRCN0000117363, TRCN0000117364, TRCN0000117365, TRCN0000117366, TRCN0000299473, TRCN0000299474, TRCN0000299475	8	196, 60616, 59233, 29359, 8123, 59232, 194, 7225	1.69	102	0.0197	384	2	2	2	4
ADRB3	TRCN0000008090, TRCN0000008091	2	476, 42706	1.42	875	0.0198	385	1	1	1	1
WNT10B	TRCN0000062083, TRCN0000062084, TRCN0000062085, TRCN0000062086, TRCN0000062087	5	24184, 23732, 327, 49795, 45258	1.63	218	0.0198	386	1	1	1	1
XRN1	TRCN0000049673, TRCN0000049674, TRCN0000049675, TRCN0000049677, TRCN0000290746	5	22066, 2123, 1901, 31354, 31353	1.63	219	0.0198	387	0	0	2	2
RASSF9	TRCN0000078144, TRCN0000078145, TRCN0000078146	3	3030, 19608, 231	1.52	494	0.02	388	1	1	2	2
CYP2C18	TRCN0000064123, TRCN0000064124, TRCN0000064125, TRCN0000064126, TRCN0000064127	5	17351, 4554, 234, 19767, 44677	1.63	220	0.0201	389	1	1	2	2
PTRH1	TRCN0000051614, TRCN0000051617	2	922, 36658	1.42	877	0.0201	390	0	1	1	1
RAB3GAP2	TRCN0000047218, TRCN0000047219, TRCN0000047220, TRCN0000047221, TRCN0000047222	5	102, 39785, 15224, 1779, 60837	1.63	222	0.0202	391	1	1	2	2
CDK17	TRCN0000006241, TRCN0000006244, TRCN0000194654, TRCN0000194897, TRCN0000195214, TRCN0000196448, TRCN0000196511, TRCN0000280010, TRCN0000280076, TRCN0000297344, TRCN0000297345	11	60342, 24198, 12638, 11341, 11337, 170, 56467, 169, 12476, 60339, 11254	1.75	43	0.0202	392	2	2	2	2
KIF3B	TRCN0000116457, TRCN0000116458, TRCN0000116459, TRCN0000289723, TRCN0000289787	5	1470, 22257, 27129, 22256, 1468	1.63	226	0.0204	393	0	0	2	2
MBIP	TRCN0000003066, TRCN0000003067, TRCN0000003068, TRCN0000003069, TRCN0000231625	5	11151, 35689, 752, 17469, 742	1.62	230	0.0205	394	0	2	2	2
C14orf93	TRCN0000077918, TRCN0000077919, TRCN0000077921, TRCN0000077922, TRCN0000222746	5	24078, 2768, 23003, 1494, 2767	1.62	228	0.0205	395	0	0	3	3
HNRNPH2	TRCN0000075093, TRCN0000075095, TRCN0000075096, TRCN0000333316, TRCN0000333385, TRCN0000333386	6	421, 8302, 13551, 419, 7124, 12263	1.65	174	0.0205	396	2	2	2	4
SLC18A2	TRCN0000044778, TRCN0000044779, TRCN0000044780, TRCN0000044781, TRCN0000044782	5	39782, 33098, 397, 20425, 48513	1.62	231	0.0206	397	1	1	1	1
FAAH2	TRCN0000148211, TRCN0000148230, TRCN0000148608, TRCN0000149545	4	5527, 29032, 35403, 375	1.58	336	0.0206	398	1	1	1	2
BRMS1	TRCN0000038894, TRCN0000298716	2	2685, 2682	1.42	883	0.0207	399	0	0	2	2
RPS17P12	TRCN0000117647, TRCN0000117649	2	28144, 1767	1.42	884	0.0207	400	0	0	1	1
MAMDC2	TRCN0000006972, TRCN0000006975	2	2213, 30803	1.42	886	0.0207	401	0	0	1	1
SDC3	TRCN0000118182, TRCN0000118184, TRCN0000118186	3	44853, 29160, 508	1.52	497	0.0207	402	0	1	1	1
MS4A2	TRCN0000029605, TRCN0000029606	2	2018, 31269	1.42	888	0.0208	403	0	0	1	1
IKBKG	TRCN0000022144, TRCN0000022145, TRCN0000022146, TRCN0000022148	4	1444, 29398, 23977, 29406	1.58	338	0.0208	404	0	0	1	1
SLC7A3	TRCN0000043149, TRCN0000043151, TRCN0000043152	3	17288, 48547, 311	1.52	499	0.021	405	1	1	1	1
TECTB	TRCN0000135751, TRCN0000135920, TRCN0000137713, TRCN0000137800	4	39582, 207, 58251, 51755	1.58	341	0.021	406	1	1	1	1
SLC30A8	TRCN0000042883, TRCN0000042884, TRCN0000042885, TRCN0000042886, TRCN0000042887, TRCN0000174072, TRCN0000174073	7	14141, 38914, 40600, 357, 22654, 40599, 38913	1.68	135	0.021	407	1	1	1	1
PAX4	TRCN0000015988, TRCN0000015989, TRCN0000015990	3	446, 53096, 31720	1.52	500	0.021	408	1	1	1	1
PEX1	TRCN0000083029, TRCN0000083030, TRCN0000290458	3	833, 23845, 23844	1.52	501	0.021	409	0	1	1	1
RP2	TRCN0000118797, TRCN0000118798, TRCN0000118800, TRCN0000118801, TRCN0000299656, TRCN0000299689, TRCN0000299690	7	11616, 46257, 274, 27163, 27162, 11243, 46031	1.67	139	0.0211	410	1	1	1	1
CCT3	TRCN0000157145, TRCN0000343662	2	2725, 2724	1.42	889	0.0211	411	0	0	2	2
SIGLEC6	TRCN0000061983, TRCN0000061984, TRCN0000061985, TRCN0000061986, TRCN0000061987	5	40429, 337, 46381, 31401, 13792	1.62	238	0.0212	412	1	1	1	1
TCF7L2	TRCN0000061893, TRCN0000061894, TRCN0000061896, TRCN0000061897, TRCN0000174115	5	352, 8487, 48111, 26560, 26559	1.62	236	0.0212	413	1	1	1	2
SHARPIN	TRCN0000073100, TRCN0000222586	2	2795, 2793	1.42	896	0.0213	414	0	0	2	2
SERTAD1	TRCN0000154557, TRCN0000156602, TRCN0000156854, TRCN0000157388, TRCN0000244459	5	54758, 390, 36851, 19875, 37157	1.62	241	0.0213	415	1	1	1	1
MBL2	TRCN0000057128, TRCN0000057129	2	778, 21843	1.42	897	0.0214	416	0	1	1	1
KCNIP1	TRCN0000044509, TRCN0000044510, TRCN0000044511, TRCN0000044512	4	8832, 209, 4882, 15246	1.58	343	0.0214	417	1	1	2	3
CDKN1B	TRCN0000009856, TRCN0000009857, TRCN0000039928, TRCN0000039930, TRCN0000039931, TRCN0000039932, TRCN0000288586	7	21894, 418, 14155, 24863, 20543, 22239, 24843	1.67	144	0.0214	418	1	1	1	1
HSPA12B	TRCN0000130294, TRCN0000150070	2	2261, 30857	1.42	900	0.0214	419	0	0	1	1
GCG	TRCN0000084083, TRCN0000084084, TRCN0000084085, TRCN0000084086, TRCN0000084087	5	41321, 1756, 3709, 505, 36515	1.62	243	0.0215	420	0	1	3	3
HTR3B	TRCN0000009109, TRCN0000009110, TRCN0000009111	3	43526, 318, 49139	1.52	505	0.0216	421	1	1	1	1
SLC34A1	TRCN0000045033, TRCN0000045035, TRCN0000045036	3	50724, 412, 24895	1.52	508	0.0216	422	1	1	1	1
GPR27	TRCN0000008869, TRCN0000008870, TRCN0000008871, TRCN0000008872	4	31881, 39762, 993, 30924	1.58	347	0.0216	423	0	1	1	1
NAP1L4	TRCN0000154499, TRCN0000155016, TRCN0000156041	3	35314, 3054, 696	1.52	506	0.0216	424	0	1	2	2
ANLN	TRCN0000117257, TRCN0000117258, TRCN0000117259, TRCN0000117260, TRCN0000117261	5	2117, 20688, 31520, 55344, 371	1.62	244	0.0216	425	1	1	2	2
DNASE2B	TRCN0000049693, TRCN0000049695, TRCN0000049697	3	22583, 39966, 639	1.52	507	0.0216	426	0	1	1	1
NCRNA00173	TRCN0000139517, TRCN0000139948, TRCN0000144927, TRCN0000145105	4	35303, 643, 23455, 39887	1.58	345	0.0216	427	0	1	1	1
RAB3A	TRCN0000047953, TRCN0000047954, TRCN0000047955, TRCN0000047956	4	40845, 1498, 37035, 1004	1.58	351	0.0217	428	0	0	2	2
SLC6A13	TRCN0000042914, TRCN0000042915, TRCN0000042916, TRCN0000042917	4	24721, 14140, 35241, 427	1.58	350	0.0217	429	1	1	1	1
CTCF	TRCN0000014548, TRCN0000014549, TRCN0000014550, TRCN0000014551	4	33642, 470, 53132, 32781	1.58	349	0.0217	430	1	1	1	1
ZBED5	TRCN0000158509, TRCN0000159094, TRCN0000159531, TRCN0000159574	4	36535, 27843, 858, 37750	1.58	353	0.0217	431	0	1	1	1
TCP11L1	TRCN0000129136, TRCN0000129646, TRCN0000129802, TRCN0000130627, TRCN0000275799, TRCN0000275800	6	40094, 841, 7992, 32469, 840, 40092	1.65	191	0.0217	432	0	2	2	3
WASF3	TRCN0000122940, TRCN0000122942, TRCN0000122943, TRCN0000344184, TRCN0000353046	5	51928, 35669, 344, 35664, 51131	1.62	250	0.0218	433	1	1	1	1
POLQ	TRCN0000053001, TRCN0000053002, TRCN0000290549, TRCN0000290550	4	3490, 28726, 28723, 3489	1.58	354	0.022	434	0	0	2	2
DYNLT1	TRCN0000062178, TRCN0000062181, TRCN0000062182, TRCN0000291410, TRCN0000291474, TRCN0000291477	6	40130, 299, 59272, 59271, 298, 40129	1.64	196	0.022	435	2	2	2	2
WDFY1	TRCN0000136093, TRCN0000136366, TRCN0000136568, TRCN0000137552, TRCN0000275843, TRCN0000275845	6	1011, 44095, 21598, 36400, 1009, 36399	1.64	197	0.022	436	0	0	2	2
PPIA	TRCN0000049228, TRCN0000049229, TRCN0000049230, TRCN0000049231, TRCN0000049232	5	8673, 321, 15540, 42301, 26766	1.62	251	0.0221	437	1	1	1	2
WBSCR17	TRCN0000155309, TRCN0000155533, TRCN0000155928, TRCN0000156318	4	43359, 330, 20761, 7584	1.57	356	0.0222	438	1	1	1	2
PDILT	TRCN0000064648, TRCN0000064650, TRCN0000064651, TRCN0000064652	4	24257, 10465, 439, 34982	1.57	358	0.0222	439	1	1	1	1
CTLA4	TRCN0000056725, TRCN0000056726	2	31512, 2025	1.42	907	0.0222	440	0	0	1	1
RPS6	TRCN0000010430, TRCN0000010431, TRCN0000293739	3	53207, 877, 876	1.52	513	0.0222	441	0	2	2	2
KCNE2	TRCN0000045043, TRCN0000045047	2	2892, 591	1.42	910	0.0223	442	0	1	2	2
Gng2	TRCN0000037054, TRCN0000326411	2	2898, 2896	1.42	911	0.0223	443	0	0	2	2
HIST1H1D	TRCN0000106800, TRCN0000106801, TRCN0000106802, TRCN0000106803, TRCN0000106804	5	23083, 5270, 295, 35750, 8206	1.62	253	0.0224	444	1	1	1	3
CSDA	TRCN0000013228, TRCN0000013229, TRCN0000013230, TRCN0000013231, TRCN0000280384, TRCN0000280385, TRCN0000297824	7	53164, 9285, 502, 34705, 501, 51400, 7239	1.66	163	0.0224	445	0	2	2	4
DNAJC19	TRCN0000152459, TRCN0000152545, TRCN0000152887, TRCN0000156780	4	51595, 36282, 40865, 376	1.57	362	0.0225	446	1	1	1	1
GOLT1B	TRCN0000134476, TRCN0000136775, TRCN0000158960, TRCN0000159195, TRCN0000160906, TRCN0000343521, TRCN0000343570	7	33547, 13165, 5969, 4112, 258, 33546, 4110	1.66	165	0.0226	447	1	1	3	4
NSUN6	TRCN0000151146, TRCN0000151321, TRCN0000151322, TRCN0000151774	4	15414, 56232, 293, 28199	1.57	365	0.0227	448	1	1	1	1
SLC6A4	TRCN0000042888, TRCN0000042890, TRCN0000042891	3	42923, 506, 2136	1.51	516	0.0227	449	0	1	2	2
YAP1	TRCN0000107265, TRCN0000107266, TRCN0000107267, TRCN0000107268, TRCN0000107269, TRCN0000300281, TRCN0000300282, TRCN0000300325, TRCN0000310615	9	43124, 29753, 1279, 18319, 1167, 18318, 43123, 29747, 1277	1.71	72	0.0227	450	0	0	3	3
MRPL23	TRCN0000117698, TRCN0000117700, TRCN0000117701, TRCN0000300644, TRCN0000300645, TRCN0000300646	6	3852, 1665, 6640, 6639, 1663, 3848	1.64	204	0.0228	451	0	0	4	6
CYBASC3	TRCN0000064658, TRCN0000064659, TRCN0000064660, TRCN0000064661, TRCN0000064662	5	36299, 587, 36587, 42204, 23538	1.62	259	0.0228	452	0	1	1	1
CORO1B	TRCN0000116422, TRCN0000116424, TRCN0000116425, TRCN0000289724, TRCN0000289725, TRCN0000289726	6	42754, 546, 49702, 49460, 545, 42753	1.64	205	0.0229	453	0	2	2	2
TCP10L2	TRCN0000150909, TRCN0000152419, TRCN0000154420, TRCN0000154421, TRCN0000154455	5	541, 35261, 51583, 32526, 33323	1.61	262	0.0229	454	0	1	1	1
CDC5L	TRCN0000075019, TRCN0000075022, TRCN0000307900	3	47948, 903, 902	1.51	519	0.023	455	0	2	2	2
FAM134B	TRCN0000062208, TRCN0000062209, TRCN0000062210, TRCN0000062211, TRCN0000062212	5	2144, 52271, 37805, 280, 6478	1.61	268	0.0233	456	1	1	2	3
ARMC2	TRCN0000127720, TRCN0000128167, TRCN0000128591, TRCN0000129460, TRCN0000129693	5	20129, 44277, 45304, 10213, 288	1.61	271	0.0233	457	1	1	1	1
STEAP4	TRCN0000064299, TRCN0000064300, TRCN0000064302	3	3452, 2726, 28345	1.51	523	0.0235	458	0	0	2	2
LRRC7	TRCN0000146740, TRCN0000146764	2	25198, 1271	1.41	927	0.0236	459	0	0	1	1
CYP2R1	TRCN0000064498, TRCN0000064499, TRCN0000064500, TRCN0000064501, TRCN0000064502	5	36079, 18172, 31789, 825, 31068	1.61	286	0.0239	460	0	1	1	1
CXorf1	TRCN0000128457, TRCN0000128555, TRCN0000129671, TRCN0000130968, TRCN0000131107	5	1898, 33473, 28351, 4431, 4750	1.6	290	0.0242	461	0	0	3	3
KREMEN2	TRCN0000118247, TRCN0000118248, TRCN0000118250, TRCN0000118251	4	43002, 24130, 729, 29752	1.57	378	0.0242	462	0	1	1	1
CYTH1	TRCN0000062113, TRCN0000062114, TRCN0000062115, TRCN0000062116, TRCN0000062117	5	5518, 21635, 345, 40545, 19232	1.6	289	0.0242	463	1	1	1	2
PSTK	TRCN0000149309, TRCN0000149427	2	11439, 377	1.41	934	0.0243	464	1	1	1	1
SCLT1	TRCN0000134808, TRCN0000137221, TRCN0000137249, TRCN0000137303	4	444, 19586, 29448, 7908	1.56	381	0.0243	465	1	1	1	2
HES4	TRCN0000016080, TRCN0000016081	2	380, 14502	1.41	935	0.0243	466	1	1	1	1
AIMP2	TRCN0000072468, TRCN0000072469, TRCN0000072470, TRCN0000072472, TRCN0000333034, TRCN0000333100	6	8392, 37594, 39667, 900, 37593, 898	1.63	216	0.0244	467	0	2	2	3
CLEC11A	TRCN0000062398, TRCN0000062399, TRCN0000062400, TRCN0000062401, TRCN0000062402	5	21647, 349, 13775, 36176, 48098	1.6	296	0.0246	468	1	1	1	1
RGPD5	TRCN0000150809, TRCN0000152360, TRCN0000153068, TRCN0000155941	4	39191, 43188, 7678, 354	1.56	388	0.0246	469	1	1	1	2
NR1D2	TRCN0000022189, TRCN0000022190, TRCN0000022191, TRCN0000022192, TRCN0000022193	5	22549, 36295, 621, 40200, 39826	1.6	298	0.0246	470	0	1	1	1
ZNF444	TRCN0000017619, TRCN0000017621, TRCN0000017622, TRCN0000350425	4	212, 48885, 58215, 46804	1.56	390	0.0246	471	1	1	1	1
PAM16	TRCN0000154427, TRCN0000154506, TRCN0000155892	3	26547, 1080, 37738	1.51	531	0.0247	472	0	0	1	1
KCNH1	TRCN0000019295, TRCN0000019298	2	343, 3163	1.41	940	0.0249	473	1	1	2	2
BCL6B	TRCN0000015243, TRCN0000015244, TRCN0000015245, TRCN0000015246, TRCN0000015247	5	281, 53110, 48973, 40833, 53109	1.6	301	0.0249	474	1	1	1	1
VIPR2	TRCN0000014223, TRCN0000014225, TRCN0000014227	3	14582, 59100, 180	1.5	537	0.0249	475	1	1	1	1
FLJ13105	TRCN0000051374, TRCN0000051376, TRCN0000051377	3	36621, 41622, 697	1.5	536	0.0249	476	0	1	1	1
NR1I2	TRCN0000021620, TRCN0000021621, TRCN0000021622, TRCN0000021623	4	54466, 220, 2755, 14306	1.56	397	0.0252	477	1	1	2	2
VPS29	TRCN0000078595, TRCN0000078596, TRCN0000300849	3	47916, 315, 46941	1.5	542	0.0255	478	1	1	1	1
LEAP2	TRCN0000153477, TRCN0000153908, TRCN0000157371, TRCN0000157372, TRCN0000157963	5	7668, 382, 949, 4427, 36606	1.6	305	0.0255	479	1	2	3	4
ABR	TRCN0000047948, TRCN0000047950, TRCN0000047951, TRCN0000047952	4	27806, 35989, 26921, 1347	1.56	399	0.0255	480	0	0	1	1
DKK4	TRCN0000107091, TRCN0000107092, TRCN0000107093, TRCN0000107094, TRCN0000183145	5	34646, 5502, 28683, 1356, 1355	1.6	308	0.0256	481	0	0	2	3
ARHGEF10	TRCN0000047458, TRCN0000047459, TRCN0000047461, TRCN0000047462, TRCN0000298875, TRCN0000298947, TRCN0000298948, TRCN0000298950	8	4599, 24558, 5773, 4681, 4598, 4680, 24557, 5772	1.66	164	0.0256	482	0	0	4	6
PARK7	TRCN0000004919, TRCN0000004920	2	3110, 3308	1.41	961	0.0257	483	0	0	2	2
ACSF2	TRCN0000142195, TRCN0000142266	2	1081, 3322	1.41	963	0.0257	484	0	0	2	2
CNTROB	TRCN0000135141, TRCN0000135826, TRCN0000137454	3	21462, 18135, 565	1.5	543	0.0257	485	0	1	1	1
HCN3	TRCN0000044018, TRCN0000044019, TRCN0000044022	3	17141, 35695, 609	1.5	544	0.0257	486	0	1	1	1
B4GALT3	TRCN0000035290, TRCN0000035291	2	135, 60192	1.41	964	0.0257	487	1	1	1	1
TAF3	TRCN0000016611, TRCN0000016612	2	640, 18310	1.4	974	0.0258	488	0	1	1	1
ZNF530	TRCN0000020899, TRCN0000020901	2	411, 9018	1.4	967	0.0258	489	1	1	1	2
BMP1	TRCN0000003498, TRCN0000003499, TRCN0000003500, TRCN0000003501	4	2174, 29436, 4318, 5240	1.56	402	0.0259	490	0	0	2	3
ATG10	TRCN0000127548, TRCN0000127872, TRCN0000127924, TRCN0000128633, TRCN0000129825, TRCN0000323068, TRCN0000323069	7	43113, 1876, 2039, 22115, 33467, 22114, 2037	1.63	211	0.0259	491	0	0	3	3
IRX2	TRCN0000017674, TRCN0000017675, TRCN0000017676	3	325, 14438, 9118	1.5	546	0.0259	492	1	1	1	2
DCUN1D3	TRCN0000151803, TRCN0000154015, TRCN0000156341, TRCN0000158068	4	702, 47356, 51558, 667	1.56	405	0.026	493	0	2	2	2
C1orf141	TRCN0000072298, TRCN0000072299, TRCN0000072300	3	520, 28364, 13662	1.5	551	0.0261	494	0	1	1	1
LARS2	TRCN0000045888, TRCN0000045890, TRCN0000045892	3	14071, 48491, 326	1.5	549	0.0261	495	1	1	1	1
MAGEB1	TRCN0000141582, TRCN0000141735, TRCN0000167360	3	19641, 952, 28520	1.5	553	0.0263	496	0	1	1	1
CP	TRCN0000046054, TRCN0000046055, TRCN0000046056, TRCN0000046057, TRCN0000315640, TRCN0000315704	6	1250, 30298, 14068, 3372, 1244, 30296	1.62	235	0.0264	497	0	0	3	3
SEMA4G	TRCN0000061138, TRCN0000061139, TRCN0000061142, TRCN0000291196, TRCN0000291254	5	31237, 5735, 2061, 5734, 31231	1.59	312	0.0264	498	0	0	1	3
LOC93432	TRCN0000049593, TRCN0000049595, TRCN0000049596, TRCN0000049597	4	59545, 200, 5718, 32347	1.55	413	0.0264	499	1	1	1	2
KISS1R	TRCN0000011605, TRCN0000011606, TRCN0000357295	3	1336, 42430, 1610	1.5	554	0.0264	500	0	0	2	2
ARL6	TRCN0000047993, TRCN0000047994, TRCN0000047995, TRCN0000047996, TRCN0000047997	5	28936, 21123, 1821, 27547, 2521	1.6	310	0.0264	501	0	0	2	2
AEN	TRCN0000155415, TRCN0000155486, TRCN0000158408	3	553, 47324, 30816	1.5	557	0.0264	502	0	1	1	1
MEIS2	TRCN0000016043, TRCN0000016044, TRCN0000016045, TRCN0000016046, TRCN0000274060	5	48940, 37791, 336, 3318, 37790	1.59	313	0.0265	503	1	1	2	2
EIF5A	TRCN0000062548, TRCN0000062549, TRCN0000062550, TRCN0000062551, TRCN0000333767, TRCN0000333846, TRCN0000333847	7	1064, 36381, 5153, 32473, 5152, 36373, 32472	1.63	217	0.0265	504	0	0	1	3
BTG3	TRCN0000117853, TRCN0000117854, TRCN0000117855, TRCN0000117856, TRCN0000300858	5	28876, 54812, 6177, 408, 28872	1.59	317	0.0266	505	1	1	1	2
PEG3	TRCN0000020422, TRCN0000020423	2	3433, 1682	1.4	981	0.0266	506	0	0	2	2
FAS	TRCN0000038694, TRCN0000038697	2	1961, 32797	1.4	987	0.0267	507	0	0	1	1
TOM1	TRCN0000065193, TRCN0000065194, TRCN0000065195	3	27514, 26151, 1708	1.5	559	0.0267	508	0	0	1	1
DAP3	TRCN0000117432, TRCN0000117433, TRCN0000117435	3	25743, 21654, 984	1.5	560	0.0267	509	0	1	1	1
UBL3	TRCN0000007657, TRCN0000007658, TRCN0000007659, TRCN0000007660, TRCN0000011095, TRCN0000272786, TRCN0000284858	7	1725, 31856, 49193, 2801, 657, 31855, 47055	1.63	221	0.0268	510	0	1	3	3
N4BP2L1	TRCN0000134234, TRCN0000134517, TRCN0000134699, TRCN0000136426, TRCN0000136864	5	239, 44672, 6766, 50452, 4393	1.59	324	0.0269	511	1	1	2	3
ARHGAP31	TRCN0000047638, TRCN0000047639, TRCN0000047640, TRCN0000047641, TRCN0000047642	5	1669, 152, 52683, 15548, 59966	1.59	326	0.0269	512	1	1	2	2
CAB39L	TRCN0000044249, TRCN0000044250, TRCN0000044251, TRCN0000044252	4	793, 15247, 1059, 20617	1.55	417	0.027	513	0	1	2	2
DENND1B	TRCN0000129529, TRCN0000130880, TRCN0000131148	3	29127, 29066, 3203	1.49	566	0.027	514	0	0	1	1
STRBP	TRCN0000017719, TRCN0000017721	2	60650, 120	1.4	994	0.0271	515	1	1	1	1
ARL13B	TRCN0000064948, TRCN0000064949, TRCN0000064950, TRCN0000064951, TRCN0000064952, TRCN0000229360	6	275, 53987, 50602, 13680, 36215, 12529	1.62	249	0.0271	516	1	1	1	1
ST7	TRCN0000038059, TRCN0000038060, TRCN0000038061, TRCN0000038062, TRCN0000038063, TRCN0000286453, TRCN0000286521, TRCN0000286522	8	10736, 881, 22086, 42287, 28978, 42286, 880, 22085	1.65	187	0.0271	517	0	2	2	2
CDC42EP3	TRCN0000048423, TRCN0000048424, TRCN0000048426	3	480, 14010, 23791	1.49	569	0.0273	518	1	1	1	1
IL1F10	TRCN0000058438, TRCN0000058442	2	22696, 1112	1.4	1006	0.0273	519	0	0	1	1
EIF4EBP2	TRCN0000117812, TRCN0000117813, TRCN0000117814, TRCN0000117815, TRCN0000117816, TRCN0000289076, TRCN0000289077, TRCN0000307018, TRCN0000307020	9	33367, 13353, 660, 19589, 44946, 33366, 19588, 659, 12325	1.67	143	0.0273	520	0	2	2	2
PIGH	TRCN0000159516, TRCN0000160154	2	435, 7500	1.4	1004	0.0273	521	1	1	1	2
UQCRC2	TRCN0000046478, TRCN0000046482, TRCN0000286329	3	4844, 30057, 4842	1.49	573	0.0274	522	0	0	2	2
FLNC	TRCN0000062479, TRCN0000062480, TRCN0000062481, TRCN0000062482, TRCN0000291354, TRCN0000291355, TRCN0000291356, TRCN0000291357	8	18973, 3350, 10514, 642, 18970, 641, 3349, 9686	1.64	193	0.0275	523	0	2	4	5
GSS	TRCN0000045813, TRCN0000045814, TRCN0000045817, TRCN0000286181	4	4885, 5701, 4644, 4884	1.55	422	0.0276	524	0	0	3	4
ERMP1	TRCN0000133828, TRCN0000134194, TRCN0000136087, TRCN0000136345, TRCN0000336689, TRCN0000336764	6	34206, 11556, 1318, 31693, 1317, 34205	1.62	257	0.0277	525	0	0	2	2
F3	TRCN0000072348, TRCN0000072350, TRCN0000072351, TRCN0000072352	4	1193, 1072, 42889, 18994	1.55	425	0.0278	526	0	0	2	2
CACNA1E	TRCN0000044719, TRCN0000044720, TRCN0000044721, TRCN0000044722	4	18087, 6373, 19893, 364	1.55	428	0.0278	527	1	1	1	2
ZBTB20	TRCN0000019374, TRCN0000019375, TRCN0000019377, TRCN0000019378, TRCN0000222178, TRCN0000222179, TRCN0000222181, TRCN0000222182	8	525, 48844, 40054, 15288, 522, 47132, 40053, 15008	1.64	200	0.0278	528	0	2	2	2
KCNK10	TRCN0000044579, TRCN0000044580, TRCN0000044581, TRCN0000044582	4	1705, 17512, 11904, 433	1.55	435	0.0279	529	1	1	2	2
C4orf14	TRCN0000129369, TRCN0000146669, TRCN0000281396, TRCN0000292157	4	851, 44855, 44854, 850	1.55	430	0.0279	530	0	2	2	2
C7orf11	TRCN0000151978, TRCN0000152320, TRCN0000155177, TRCN0000158168, TRCN0000285349, TRCN0000319191	6	3892, 5148, 7615, 3713, 3891, 7163	1.61	274	0.0281	531	0	0	3	6
ZNF408	TRCN0000015263, TRCN0000015264, TRCN0000015265, TRCN0000015266, TRCN0000015267	5	36389, 59217, 162, 58978, 14543	1.58	342	0.0282	532	1	1	1	1
ZG16	TRCN0000122182, TRCN0000141152, TRCN0000143561	3	29856, 3782, 30997	1.49	578	0.0282	533	0	0	1	1
LOC440354	TRCN0000082368, TRCN0000082370, TRCN0000082371, TRCN0000082372	4	632, 52128, 856, 47912	1.54	440	0.0285	534	0	2	2	2
PGLYRP1	TRCN0000154365, TRCN0000155426, TRCN0000178728	3	41631, 9942, 434	1.49	583	0.0286	535	1	1	1	2
SETBP1	TRCN0000016909, TRCN0000016910, TRCN0000016912	3	563, 14467, 26593	1.49	588	0.0286	536	0	1	1	1
LOC391062	TRCN0000049198, TRCN0000049200, TRCN0000049202	3	3479, 1096, 5088	1.49	587	0.0286	537	0	0	2	3
SPG21	TRCN0000083158, TRCN0000083159, TRCN0000331677	3	3330, 33977, 3326	1.49	596	0.0287	538	0	0	2	2
SMG7	TRCN0000130588, TRCN0000147222, TRCN0000147483, TRCN0000148053, TRCN0000292208, TRCN0000292265, TRCN0000292266	7	25678, 1568, 31950, 41731, 41730, 25677, 1566	1.62	252	0.0287	539	0	0	2	2
SLC35A2	TRCN0000043549, TRCN0000043551, TRCN0000043552	3	756, 1208, 5842	1.48	600	0.0288	540	0	1	2	3
LHX9	TRCN0000016713, TRCN0000016714, TRCN0000016715	3	1678, 37135, 29651	1.48	602	0.0288	541	0	0	1	1
HESX1	TRCN0000013285, TRCN0000013286, TRCN0000013287	3	1992, 15334, 552	1.48	604	0.0288	542	0	1	2	2
PIPOX	TRCN0000046133, TRCN0000046134, TRCN0000046136	3	5193, 1796, 4174	1.48	606	0.029	543	0	0	2	3
LOC441769	TRCN0000049113, TRCN0000049114, TRCN0000049115, TRCN0000049117	4	597, 26589, 46517, 25428	1.54	446	0.029	544	0	1	1	1
NARF	TRCN0000064218, TRCN0000064219, TRCN0000064220, TRCN0000064222, TRCN0000299744, TRCN0000299745, TRCN0000299813, TRCN0000299814	8	2476, 3152, 25792, 41093, 2475, 25785, 41092, 3151	1.63	212	0.0291	545	0	0	4	4
SMAD6	TRCN0000019334, TRCN0000019335, TRCN0000019336, TRCN0000019337, TRCN0000019338, TRCN0000222139, TRCN0000222140, TRCN0000222141, TRCN0000222142, TRCN0000222143, TRCN0000235137	11	2415, 10871, 22019, 583, 53059, 2414, 9774, 22018, 579, 51458, 22017	1.69	121	0.0292	546	0	2	4	5
ARFIP1	TRCN0000061914, TRCN0000061917, TRCN0000327668	3	56622, 276, 56621	1.48	611	0.0298	547	1	1	1	1
MMP28	TRCN0000051595, TRCN0000051596	2	48373, 458	1.39	1026	0.0298	548	1	1	1	1
SETD8	TRCN0000130036, TRCN0000148268	2	51849, 453	1.39	1024	0.0298	549	1	1	1	1
PRRG4	TRCN0000055793, TRCN0000055794, TRCN0000055795, TRCN0000055796, TRCN0000055797	5	31400, 24293, 35084, 38298, 1142	1.57	357	0.0298	550	0	0	1	1
AKT2	TRCN0000000563, TRCN0000000564, TRCN0000000565, TRCN0000000566, TRCN0000009819, TRCN0000009820, TRCN0000039968, TRCN0000039970, TRCN0000039971, TRCN0000174056	10	56947, 22837, 33377, 28110, 59901, 2073, 261, 2165, 17876, 2164	1.69	126	0.0299	551	1	1	4	4
NONO	TRCN0000074559, TRCN0000074560, TRCN0000074561, TRCN0000286627	4	5587, 1319, 32052, 5586	1.54	455	0.0301	552	0	0	1	3
DYNLL1	TRCN0000062214, TRCN0000062215, TRCN0000062217, TRCN0000363672	4	21931, 1013, 29312, 21921	1.54	457	0.0301	553	0	0	1	1
PAX8	TRCN0000021274, TRCN0000021275, TRCN0000021277, TRCN0000021278	4	717, 23682, 4327, 33854	1.54	454	0.0301	554	0	1	2	2
RGL4	TRCN0000048056, TRCN0000048057	2	710, 42911	1.39	1030	0.0302	555	0	1	1	1
FAM108B1	TRCN0000075293, TRCN0000075296	2	21850, 1082	1.39	1031	0.0304	556	0	0	1	1
CTBP2	TRCN0000013744, TRCN0000013746, TRCN0000013747, TRCN0000273907	4	36660, 956, 37372, 36652	1.54	465	0.0305	557	0	1	1	1
C1orf123	TRCN0000128846, TRCN0000128981, TRCN0000129362, TRCN0000343851, TRCN0000343912, TRCN0000343916	6	2102, 8011, 6671, 7086, 6670, 2100	1.6	303	0.0306	558	0	0	2	6
CXCL14	TRCN0000057924, TRCN0000057925, TRCN0000057926, TRCN0000057927	4	40149, 34820, 767, 20286	1.54	466	0.0306	559	0	1	1	1
TM7SF2	TRCN0000064913, TRCN0000064914, TRCN0000064916	3	55061, 449, 19507	1.48	624	0.0306	560	1	1	1	1
FOXE3	TRCN0000015229, TRCN0000015231, TRCN0000015232	3	244, 58768, 50020	1.48	627	0.0307	561	1	1	1	1
SMARCA5	TRCN0000013213, TRCN0000013214, TRCN0000013215	3	366, 54514, 14627	1.48	626	0.0307	562	1	1	1	1
DKFZp564A176	TRCN0000061463, TRCN0000061464, TRCN0000061467	3	30159, 23656, 1841	1.48	625	0.0307	563	0	0	1	1
CREBZF	TRCN0000017684, TRCN0000017687, TRCN0000235117	3	3299, 25524, 3294	1.48	628	0.0307	564	0	0	2	2
BID	TRCN0000062709, TRCN0000062710, TRCN0000327897	3	5431, 3886, 5430	1.48	631	0.0308	565	0	0	1	3
CLIC4	TRCN0000044358, TRCN0000044359, TRCN0000044360, TRCN0000044361, TRCN0000044362, TRCN0000300908, TRCN0000300975, TRCN0000331702	8	32912, 30248, 37935, 54306, 489, 53557, 32911, 37931	1.62	232	0.0308	566	1	1	1	1
RASSF6	TRCN0000077873, TRCN0000077875, TRCN0000077876, TRCN0000077877	4	1527, 42270, 2886, 3111	1.53	470	0.0308	567	0	0	3	3
KANK3	TRCN0000153555, TRCN0000156778, TRCN0000157972	3	7662, 33105, 635	1.48	641	0.0309	568	0	1	1	2
C15orf2	TRCN0000159072, TRCN0000159292, TRCN0000159487	3	21144, 57915, 342	1.48	637	0.0309	569	1	1	1	1
KCNQ1	TRCN0000043959, TRCN0000043960, TRCN0000043962	3	54310, 372, 14109	1.48	645	0.0311	570	1	1	1	1
C20orf79	TRCN0000152615, TRCN0000154398, TRCN0000154436, TRCN0000154923	4	2862, 21856, 23620, 1118	1.53	482	0.0312	571	0	0	2	2
ACSS2	TRCN0000045563, TRCN0000045564, TRCN0000045565, TRCN0000045566, TRCN0000045567	5	57367, 27716, 10667, 28919, 379	1.57	366	0.0312	572	1	1	1	1
XKRX	TRCN0000152682, TRCN0000157405, TRCN0000158208, TRCN0000158266	4	26252, 29628, 4582, 2377	1.53	484	0.0313	573	0	0	2	2
FLJ20724	TRCN0000158733, TRCN0000159291, TRCN0000159403, TRCN0000159645, TRCN0000160238	5	26050, 55279, 43877, 359, 49532	1.57	367	0.0313	574	1	1	1	1
CYP7A1	TRCN0000064258, TRCN0000064259, TRCN0000064260, TRCN0000064261, TRCN0000064262	5	55138, 503, 243, 60479, 6430	1.57	369	0.0314	575	1	2	2	3
HINT2	TRCN0000050383, TRCN0000050386, TRCN0000333201, TRCN0000333202	4	50697, 803, 50133, 801	1.53	485	0.0314	576	0	2	2	2
SLC7A13	TRCN0000043163, TRCN0000043164, TRCN0000043165, TRCN0000043166, TRCN0000043167	5	8861, 16632, 34770, 365, 52761	1.57	370	0.0315	577	1	1	1	2
USP7	TRCN0000004057, TRCN0000004059, TRCN0000004060, TRCN0000318578, TRCN0000349627	5	5555, 5365, 25388, 5554, 5364	1.57	371	0.0315	578	0	0	0	4
SRPRB	TRCN0000063103, TRCN0000063104, TRCN0000063105, TRCN0000063106, TRCN0000063107, TRCN0000299238, TRCN0000299239, TRCN0000299240, TRCN0000299315, TRCN0000299316	10	26623, 1833, 28471, 26202, 6438, 26621, 28469, 26200, 1832, 6437	1.67	141	0.0317	579	0	0	2	4
FAM106A	TRCN0000128138, TRCN0000128208, TRCN0000130063, TRCN0000130688, TRCN0000130834	5	42465, 33005, 36830, 498, 6393	1.57	374	0.0317	580	1	1	1	2
ACSL1	TRCN0000045518, TRCN0000045519, TRCN0000045520, TRCN0000045521, TRCN0000045522	5	26439, 26672, 17218, 28312, 954	1.57	376	0.0317	581	0	1	1	1
CRB3	TRCN0000155653, TRCN0000156265, TRCN0000156829, TRCN0000158000, TRCN0000158138	5	37727, 26437, 2628, 45426, 670	1.56	383	0.0318	582	0	1	2	2
EEF1D	TRCN0000047208, TRCN0000047209, TRCN0000047210, TRCN0000047211, TRCN0000047212	5	37646, 619, 2428, 52687, 36024	1.57	380	0.0318	583	0	1	2	2
TEK	TRCN0000000412, TRCN0000000413, TRCN0000000414, TRCN0000000415, TRCN0000000416	5	39460, 704, 34081, 26948, 44871	1.56	382	0.0318	584	0	1	1	1
RNF145	TRCN0000034119, TRCN0000034120	2	52917, 471	1.39	1045	0.0319	585	1	1	1	1
SNAPC3	TRCN0000019090, TRCN0000019091, TRCN0000019092, TRCN0000019093, TRCN0000280763, TRCN0000280764, TRCN0000280765, TRCN0000280836	8	48854, 834, 17552, 29701, 831, 29700, 17551, 47059	1.62	256	0.032	586	0	2	2	2
BIRC5	TRCN0000073721, TRCN0000073722, TRCN0000222542	3	2001, 5575, 5574	1.47	651	0.032	587	0	0	1	3
C2orf44	TRCN0000136818, TRCN0000137420, TRCN0000159921, TRCN0000162307, TRCN0000330633	5	7915, 13152, 879, 38038, 878	1.56	391	0.0321	588	0	2	2	3
MNAT1	TRCN0000019944, TRCN0000019945, TRCN0000278491, TRCN0000278543	4	3601, 27056, 27051, 3600	1.53	490	0.0322	589	0	0	2	2
LINGO1	TRCN0000155383, TRCN0000155707, TRCN0000156419, TRCN0000157817, TRCN0000157960	5	9944, 12782, 42293, 386, 22225	1.56	393	0.0322	590	1	1	1	2
EPB41L4B	TRCN0000062393, TRCN0000062394, TRCN0000062395, TRCN0000062396, TRCN0000062397	5	6172, 3537, 30744, 6063, 32513	1.56	392	0.0322	591	0	0	1	3
PNLIP	TRCN0000050063, TRCN0000050064, TRCN0000050067	3	20354, 10605, 495	1.47	654	0.0322	592	1	1	1	1
C6orf224	TRCN0000121600, TRCN0000139016, TRCN0000140149, TRCN0000140490, TRCN0000140743	5	43630, 45902, 1278, 899, 26309	1.56	394	0.0323	593	0	1	2	2
TPSAB1	TRCN0000051165, TRCN0000051166	2	43089, 730	1.39	1052	0.0324	594	0	1	1	1
tAKR	TRCN0000046608, TRCN0000046609, TRCN0000046610, TRCN0000046611, TRCN0000046612	5	40803, 23992, 24984, 1248, 2500	1.56	395	0.0324	595	0	0	2	2
GUSBP1	TRCN0000147980, TRCN0000150186	2	3985, 1592	1.39	1053	0.0324	596	0	0	2	2
GANAB	TRCN0000049578, TRCN0000049579, TRCN0000049581, TRCN0000049582, TRCN0000286704	5	36987, 618, 2849, 16078, 36986	1.56	396	0.0325	597	0	1	2	2
RNF182	TRCN0000034144, TRCN0000034145, TRCN0000034146	3	24421, 23667, 1309	1.47	659	0.0328	598	0	0	1	1
TM4SF4	TRCN0000117897, TRCN0000117898, TRCN0000117899, TRCN0000117900, TRCN0000117901, TRCN0000300749, TRCN0000300750, TRCN0000300819, TRCN0000300820, TRCN0000300821	10	8110, 28894, 22815, 790, 41281, 41280, 7207, 28893, 787, 22814	1.67	155	0.0329	599	0	2	2	4
ZNF354A	TRCN0000015329, TRCN0000015331, TRCN0000015332, TRCN0000329890	4	60867, 90, 9204, 61439	1.52	495	0.033	600	1	1	1	2
UACA	TRCN0000158831, TRCN0000159620, TRCN0000159714	3	22562, 12679, 548	1.47	660	0.033	601	0	1	1	1
PSMB7	TRCN0000003926, TRCN0000315075	2	4036, 4035	1.39	1061	0.033	602	0	0	2	2
DYNLRB1	TRCN0000156511, TRCN0000156977	2	2327, 32674	1.39	1063	0.033	603	0	0	1	1
ARHGEF11	TRCN0000047463, TRCN0000047464, TRCN0000047465, TRCN0000047466, TRCN0000298862, TRCN0000298864, TRCN0000298933, TRCN0000331188	8	41022, 4042, 2302, 27096, 2300, 4041, 41021, 27095	1.61	266	0.033	604	0	0	4	4
OR4D11	TRCN0000063168, TRCN0000063170, TRCN0000063172	3	44300, 31691, 847	1.47	662	0.0332	605	0	1	1	1
LOC391428	TRCN0000082394, TRCN0000082396, TRCN0000082397	3	1087, 6913, 1377	1.47	663	0.0332	606	0	0	2	3
FOXP4	TRCN0000020634, TRCN0000020635, TRCN0000020638, TRCN0000220224, TRCN0000220225, TRCN0000220228, TRCN0000274834, TRCN0000274894	8	10833, 857, 49961, 9785, 855, 49504, 49489, 854	1.61	278	0.0332	607	0	3	3	4
KEAP1	TRCN0000154656, TRCN0000155340, TRCN0000156676, TRCN0000158081, TRCN0000280616, TRCN0000280617, TRCN0000280682, TRCN0000280683	8	22850, 653, 7570, 9898, 9730, 22849, 651, 7345	1.61	281	0.0333	608	0	2	2	6
LOC128192	TRCN0000049438, TRCN0000049439, TRCN0000049442	3	550, 4280, 39427	1.47	665	0.0333	609	0	1	2	2
CES3	TRCN0000046713, TRCN0000046714, TRCN0000046717	3	2840, 39491, 1553	1.47	666	0.0334	610	0	0	2	2
HSD17B4	TRCN0000027237, TRCN0000027265, TRCN0000027275, TRCN0000027280, TRCN0000027302, TRCN0000220382, TRCN0000220383, TRCN0000220384, TRCN0000220385, TRCN0000220386	10	535, 45332, 48736, 43662, 35286, 35284, 45331, 47158, 43661, 534	1.66	160	0.0335	611	0	2	2	2
WDR65	TRCN0000122288, TRCN0000122527, TRCN0000142487, TRCN0000143179, TRCN0000144093	5	23752, 40311, 54898, 440, 45006	1.55	410	0.0336	612	1	1	1	1
POU2F2	TRCN0000020821, TRCN0000020823, TRCN0000245324	3	48783, 1263, 1262	1.47	667	0.0337	613	0	0	2	2
PYHIN1	TRCN0000107295, TRCN0000107296, TRCN0000107297, TRCN0000107299	4	33706, 33046, 2402, 4049	1.52	504	0.0338	614	0	0	2	2
ENO2	TRCN0000156035, TRCN0000157283, TRCN0000157686, TRCN0000158152, TRCN0000158245, TRCN0000318862, TRCN0000318863	7	31886, 40513, 1407, 24233, 45352, 24232, 1405	1.59	328	0.0339	615	0	0	2	2
RNF41	TRCN0000034250, TRCN0000034252	2	32280, 2563	1.38	1079	0.0341	616	0	0	1	1
HSPA8	TRCN0000017278, TRCN0000017279, TRCN0000017280, TRCN0000017281, TRCN0000017282, TRCN0000221649, TRCN0000221650, TRCN0000221651, TRCN0000221652, TRCN0000221653	10	9139, 19956, 4791, 9138, 462, 7409, 19955, 4790, 7408, 461	1.66	166	0.0342	617	2	2	4	8
SLC45A2	TRCN0000042868, TRCN0000042869, TRCN0000042871, TRCN0000042872	4	2161, 559, 8871, 20000	1.52	509	0.0342	618	0	1	2	3
TKTL2	TRCN0000159138, TRCN0000159579, TRCN0000159858, TRCN0000159898, TRCN0000161964	5	743, 24699, 37258, 44521, 23708	1.55	423	0.0344	619	0	1	1	1
LIX1	TRCN0000129873, TRCN0000131035, TRCN0000147388	3	1930, 37498, 3200	1.47	678	0.0345	620	0	0	2	2
RAP2C	TRCN0000048174, TRCN0000048175, TRCN0000048177	3	29000, 44040, 936	1.47	681	0.0346	621	0	1	1	1
ESRRB	TRCN0000022204, TRCN0000022205	2	32340, 2581	1.38	1083	0.0346	622	0	0	1	1
GTF3C3	TRCN0000013403, TRCN0000013407, TRCN0000277998, TRCN0000278058	4	14619, 883, 882, 12493	1.52	510	0.0347	623	0	2	2	2
TSPAN2	TRCN0000151095, TRCN0000152688, TRCN0000152791	3	33982, 25546, 1795	1.47	685	0.0347	624	0	0	1	1
PA2G4	TRCN0000050413, TRCN0000050415, TRCN0000286800	3	5847, 2825, 5846	1.47	682	0.0347	625	0	0	1	3
LYL1	TRCN0000017538, TRCN0000017539, TRCN0000017540, TRCN0000017542	4	1509, 20744, 29410, 31966	1.52	511	0.0347	626	0	0	1	1
SCGB1D2	TRCN0000159314, TRCN0000159702, TRCN0000159910, TRCN0000159969, TRCN0000160206	5	21696, 3037, 611, 26764, 50296	1.55	431	0.0349	627	0	1	2	2
METRN	TRCN0000063943, TRCN0000063944, TRCN0000063945, TRCN0000063946, TRCN0000063947	5	20741, 2231, 2206, 24087, 4071	1.55	434	0.035	628	0	0	3	3
HOXB9	TRCN0000016088, TRCN0000016089, TRCN0000016090, TRCN0000016091, TRCN0000016092, TRCN0000285125, TRCN0000285126	7	2850, 784, 48938, 40929, 25121, 2848, 40927	1.58	335	0.0351	629	0	1	3	3
ZNF436	TRCN0000018020, TRCN0000018021, TRCN0000018022	3	676, 48877, 2245	1.46	694	0.0352	630	0	1	2	2
C10orf129	TRCN0000152000, TRCN0000152516, TRCN0000153778, TRCN0000154168, TRCN0000156093	5	701, 1311, 9965, 37385, 47313	1.54	437	0.0353	631	0	1	2	3
TMED9	TRCN0000072798, TRCN0000072799, TRCN0000072800, TRCN0000072801, TRCN0000072802, TRCN0000291565, TRCN0000291567, TRCN0000291568, TRCN0000291622, TRCN0000291623	10	39535, 23145, 19636, 738, 52204, 23142, 39534, 51320, 736, 19635	1.65	177	0.0353	632	0	2	2	2
CXCR3	TRCN0000011314, TRCN0000011316, TRCN0000011317, TRCN0000011318	4	527, 23494, 40817, 53185	1.51	518	0.0354	633	0	1	1	1
SPCS3	TRCN0000118287, TRCN0000118288, TRCN0000118289, TRCN0000118290, TRCN0000118291	5	5539, 3963, 6613, 25513, 4649	1.54	439	0.0356	634	0	0	2	4
SLC39A14	TRCN0000038449, TRCN0000038450, TRCN0000038453	3	30040, 30937, 4702	1.46	701	0.0356	635	0	0	1	1
CDS2	TRCN0000035859, TRCN0000035860, TRCN0000035861, TRCN0000035863, TRCN0000300274, TRCN0000331300	6	21325, 31907, 3413, 30060, 3412, 30058	1.57	363	0.0357	636	0	0	2	2
COX11	TRCN0000046013, TRCN0000046014, TRCN0000046015	3	21335, 48488, 566	1.46	702	0.0358	637	0	1	1	1
LIMD2	TRCN0000155175, TRCN0000155381, TRCN0000155402, TRCN0000156702	4	2887, 22304, 49562, 499	1.51	522	0.036	638	1	1	2	2
OPTC	TRCN0000154882, TRCN0000156978, TRCN0000157766	3	2062, 36449, 30670	1.46	707	0.0361	639	0	0	1	1
KCNE3	TRCN0000045059, TRCN0000045061, TRCN0000045062	3	43148, 32017, 1021	1.46	708	0.0362	640	0	0	1	1
LOC390641	TRCN0000082474, TRCN0000082475, TRCN0000082477	3	542, 53930, 40656	1.46	717	0.0367	641	0	1	1	1
LTA4H	TRCN0000050864, TRCN0000050865, TRCN0000050866, TRCN0000050867, TRCN0000298970, TRCN0000298971, TRCN0000298974, TRCN0000331189	8	29146, 8624, 32094, 3715, 32093, 7232, 29143, 3714	1.59	319	0.0369	642	0	0	2	4
AMOTL2	TRCN0000135770, TRCN0000138406, TRCN0000138672, TRCN0000138854	4	15076, 11514, 346, 47582	1.51	526	0.0369	643	1	1	1	1
ZNF93	TRCN0000018243, TRCN0000018245, TRCN0000018246, TRCN0000018247	4	30863, 5279, 28417, 4830	1.51	525	0.0369	644	0	0	1	2
PDE8A	TRCN0000048873, TRCN0000048874, TRCN0000048876, TRCN0000048877, TRCN0000301058, TRCN0000301061, TRCN0000301063, TRCN0000301145	8	29783, 760, 8689, 55236, 757, 29782, 55235, 7201	1.59	321	0.0369	645	0	2	2	4
ENO1	TRCN0000029324, TRCN0000029325, TRCN0000029326, TRCN0000029327, TRCN0000029328, TRCN0000293182, TRCN0000293239, TRCN0000293240, TRCN0000298462	9	59448, 27225, 481, 30288, 37156, 59446, 37155, 30280, 479	1.62	237	0.037	646	2	2	2	2
MRGPRX1	TRCN0000009170, TRCN0000009171, TRCN0000009173, TRCN0000368548	4	450, 25069, 50061, 46793	1.51	528	0.037	647	1	1	1	1
BCL2L14	TRCN0000033484, TRCN0000033485, TRCN0000033486, TRCN0000033487, TRCN0000033488	5	24487, 2667, 2299, 20512, 3995	1.54	448	0.037	648	0	0	3	3
LPAR1	TRCN0000011365, TRCN0000011367, TRCN0000011368, TRCN0000221122, TRCN0000221123, TRCN0000221124	6	1194, 44682, 35251, 1192, 44681, 35250	1.57	373	0.037	649	0	0	2	2
ANKFY1	TRCN0000059043, TRCN0000059044, TRCN0000059045, TRCN0000059046	4	48203, 308, 4864, 11774	1.51	529	0.0373	650	1	1	2	2
EBNA1BP2	TRCN0000072459, TRCN0000072460, TRCN0000072462, TRCN0000290360, TRCN0000363569	5	10449, 20785, 1217, 1215, 20784	1.54	461	0.0376	651	0	0	2	2
PTDSS2	TRCN0000045798, TRCN0000045799, TRCN0000045800, TRCN0000045802, TRCN0000229306	5	27184, 6614, 1480, 22887, 1479	1.54	464	0.0379	652	0	0	2	3
KLHL28	TRCN0000141219, TRCN0000142103, TRCN0000144111, TRCN0000144586	4	5086, 3837, 45585, 391	1.5	534	0.0379	653	1	1	2	3
EPHX2	TRCN0000050553, TRCN0000050554, TRCN0000050555, TRCN0000050556	4	52621, 39789, 43572, 475	1.5	533	0.0379	654	1	1	1	1
CD209	TRCN0000029689, TRCN0000029691	2	3348, 4468	1.38	1116	0.038	655	0	0	2	2
HMX3	TRCN0000015910, TRCN0000015911, TRCN0000015912	3	355, 46646, 3901	1.46	725	0.038	656	1	1	2	2
CFB	TRCN0000003526, TRCN0000003527, TRCN0000003528	3	29003, 3390, 27845	1.45	733	0.0382	657	0	0	1	1
RNF138	TRCN0000033835, TRCN0000033837, TRCN0000289971	3	3559, 31459, 31457	1.45	731	0.0382	658	0	0	1	1
RBPJL	TRCN0000021884, TRCN0000021886, TRCN0000021888	3	9007, 287, 58572	1.46	729	0.0382	659	1	1	1	2
HCRTR2	TRCN0000009053, TRCN0000009054, TRCN0000009055	3	55429, 403, 12106	1.46	728	0.0382	660	1	1	1	1
LMO1	TRCN0000015043, TRCN0000015044, TRCN0000015045, TRCN0000015046, TRCN0000232089	5	56890, 2756, 42262, 584, 2753	1.53	471	0.0383	661	0	1	3	3
ZNF212	TRCN0000013118, TRCN0000013120, TRCN0000013122	3	23377, 654, 49059	1.45	735	0.0385	662	0	1	1	1
AXIN1	TRCN0000061798, TRCN0000061799, TRCN0000061800, TRCN0000061801, TRCN0000327844, TRCN0000327918, TRCN0000363587	7	26490, 26021, 1268, 15574, 1267, 15573, 26017	1.57	379	0.0386	663	0	0	2	2
RACGAP1	TRCN0000047293, TRCN0000047294, TRCN0000047296, TRCN0000291824, TRCN0000291825	5	5932, 8738, 6033, 5931, 7255	1.53	478	0.0387	664	0	0	0	5
SETD7	TRCN0000078629, TRCN0000078631	2	2921, 4512	1.38	1119	0.0387	665	0	0	2	2
NCOA1	TRCN0000004078, TRCN0000004079, TRCN0000004081, TRCN0000004082, TRCN0000315043, TRCN0000315113	6	6150, 9476, 3645, 4579, 4578, 6149	1.55	409	0.0391	666	0	0	3	6
RIOK3	TRCN0000005422, TRCN0000195009, TRCN0000195187, TRCN0000196572, TRCN0000196653, TRCN0000197149, TRCN0000342665, TRCN0000342727	8	23362, 7470, 373, 35375, 18571, 50255, 18570, 50122	1.58	344	0.0392	667	1	1	1	2
DDX11	TRCN0000151936, TRCN0000152654, TRCN0000154700, TRCN0000156039	4	5904, 1883, 2337, 36179	1.5	552	0.0392	668	0	0	2	3
UXS1	TRCN0000078488, TRCN0000078489, TRCN0000078490, TRCN0000078491, TRCN0000315771, TRCN0000315772, TRCN0000315773, TRCN0000315853	8	725, 15129, 13510, 22530, 724, 22529, 12302, 14962	1.58	346	0.0392	669	0	2	2	2
ZNF416	TRCN0000020649, TRCN0000020650, TRCN0000020651, TRCN0000220237, TRCN0000220238, TRCN0000220239	6	2933, 54477, 1423, 2932, 53674, 1419	1.55	415	0.0393	670	0	0	4	4
HOXD10	TRCN0000019716, TRCN0000019717, TRCN0000274093	3	53053, 1424, 1418	1.45	748	0.0394	671	0	0	2	2
DNAI2	TRCN0000116367, TRCN0000116368, TRCN0000116369, TRCN0000116370, TRCN0000116371	5	374, 44098, 21049, 56413, 11649	1.53	486	0.0396	672	1	1	1	1
ZIC2	TRCN0000062368, TRCN0000062369, TRCN0000062370, TRCN0000062371, TRCN0000062372	5	15469, 55766, 256, 23184, 59679	1.53	488	0.0399	673	1	1	1	1
STAG1	TRCN0000140030, TRCN0000140749, TRCN0000142642, TRCN0000144850, TRCN0000145197, TRCN0000343942, TRCN0000352968	7	7878, 43494, 637, 4172, 4218, 4217, 43493	1.56	403	0.0399	674	0	1	4	5
TMEM139	TRCN0000134789, TRCN0000138646	2	11550, 554	1.37	1128	0.04	675	0	1	1	1
RAB7A	TRCN0000007994, TRCN0000007995, TRCN0000007997	3	26929, 29509, 3279	1.45	759	0.0401	676	0	0	1	1
MMP2	TRCN0000051523, TRCN0000051524, TRCN0000051527, TRCN0000290297, TRCN0000290300	5	8607, 1188, 29336, 29335, 7283	1.52	491	0.0401	677	0	0	1	3
GCH1	TRCN0000050743, TRCN0000050744, TRCN0000050745, TRCN0000301109, TRCN0000301110	5	8627, 3274, 28849, 7202, 3264	1.52	493	0.0401	678	0	0	2	4
HMGA1	TRCN0000018949, TRCN0000018950, TRCN0000018951, TRCN0000018952, TRCN0000278425, TRCN0000297451, TRCN0000351004	7	33048, 1397, 9091, 36924, 7359, 33047, 1396	1.55	411	0.0402	679	0	0	2	4
C4orf26	TRCN0000133900, TRCN0000136211, TRCN0000136597, TRCN0000137167, TRCN0000137402	5	36337, 51780, 19393, 25751, 678	1.52	496	0.0402	680	0	1	1	1
MLANA	TRCN0000128521, TRCN0000129699, TRCN0000130448	3	6527, 2068, 1376	1.45	760	0.0403	681	0	0	2	3
DSCC1	TRCN0000122207, TRCN0000143195, TRCN0000143627, TRCN0000145003	4	17355, 27453, 31131, 1153	1.5	561	0.0406	682	0	0	1	1
MLKL	TRCN0000003225, TRCN0000003227, TRCN0000003228, TRCN0000194846, TRCN0000196317, TRCN0000196741, TRCN0000196761, TRCN0000279786, TRCN0000279794, TRCN0000297257	10	53395, 55817, 23308, 407, 12614, 36120, 59496, 406, 12482, 55815	1.62	248	0.0407	683	2	2	2	2
ATP1A2	TRCN0000043260, TRCN0000043261, TRCN0000043262	3	361, 57806, 17530	1.45	763	0.0407	684	1	1	1	1
TBC1D3P2	TRCN0000048410, TRCN0000048411, TRCN0000048412	3	27351, 820, 15844	1.45	766	0.0407	685	0	1	1	1
UTS2	TRCN0000150862, TRCN0000152050, TRCN0000152857, TRCN0000154739	4	12934, 12903, 362, 47340	1.5	563	0.0407	686	1	1	1	1
LOC391742	TRCN0000020874, TRCN0000020877	2	576, 15281	1.37	1141	0.0409	687	0	1	1	1
NR5A1	TRCN0000019599, TRCN0000019600, TRCN0000019601, TRCN0000019602, TRCN0000019603	5	613, 32154, 5894, 16799, 27001	1.52	503	0.0409	688	0	1	1	2
ENSA	TRCN0000005521, TRCN0000005522, TRCN0000273566	3	6607, 5255, 6606	1.45	767	0.0412	689	0	0	0	3
DNAJB7	TRCN0000158864, TRCN0000159559, TRCN0000160052, TRCN0000160142	4	15021, 472, 47257, 24391	1.49	568	0.0412	690	1	1	1	1
ME3	TRCN0000064834, TRCN0000064835	2	20162, 1107	1.37	1143	0.0412	691	0	0	1	1
C20orf152	TRCN0000017358, TRCN0000017360, TRCN0000017361, TRCN0000017362	4	794, 54829, 29959, 36707	1.49	571	0.0413	692	0	1	1	1
ARL5B	TRCN0000047933, TRCN0000047934, TRCN0000047935, TRCN0000047936	4	27079, 28703, 5318, 3167	1.49	575	0.0413	693	0	0	1	2
KCNS3	TRCN0000044763, TRCN0000044764, TRCN0000044765, TRCN0000044766, TRCN0000044767	5	6462, 582, 41830, 30408, 43577	1.52	512	0.0414	694	0	1	1	2
FAM129C	TRCN0000162462, TRCN0000163878	2	42111, 959	1.37	1144	0.0415	695	0	1	1	1
ZNF311	TRCN0000108146, TRCN0000108147, TRCN0000108148, TRCN0000108149	4	22245, 1414, 22990, 31236	1.49	579	0.0416	696	0	0	1	1
APOL2	TRCN0000083103, TRCN0000083105, TRCN0000083106, TRCN0000290315, TRCN0000290384	5	703, 6911, 23267, 6851, 23266	1.51	514	0.0417	697	0	1	1	3
STARD8	TRCN0000047898, TRCN0000047899, TRCN0000047900, TRCN0000047901, TRCN0000047902	5	30244, 56792, 19683, 675, 30394	1.51	515	0.0417	698	0	1	1	1
ASPN	TRCN0000119167, TRCN0000119168, TRCN0000119169, TRCN0000119170, TRCN0000119171	5	47759, 47758, 558, 26313, 36364	1.51	517	0.0417	699	0	1	1	1
SOX13	TRCN0000013478, TRCN0000013479, TRCN0000013482	3	645, 50937, 39102	1.45	773	0.0417	700	0	1	1	1
SMCR8	TRCN0000128195, TRCN0000128391, TRCN0000128683, TRCN0000130665	4	25487, 493, 44447, 55768	1.49	580	0.0419	701	1	1	1	1
NR2E1	TRCN0000021669, TRCN0000021671, TRCN0000021672	3	4548, 5612, 6675	1.44	778	0.0419	702	0	0	1	3
FBXO17	TRCN0000022434, TRCN0000022435, TRCN0000022436, TRCN0000022437, TRCN0000022438, TRCN0000342444, TRCN0000342445, TRCN0000342446, TRCN0000342497	9	39932, 5405, 26326, 8996, 1691, 7105, 5404, 26320, 1689	1.59	327	0.042	703	0	0	2	6
RNMTL1	TRCN0000035119, TRCN0000035121, TRCN0000035123, TRCN0000310150	4	17813, 1197, 48661, 1196	1.49	581	0.042	704	0	0	2	2
ARHGEF10L	TRCN0000133726, TRCN0000135297, TRCN0000135969, TRCN0000137213	4	7978, 51791, 521, 30245	1.49	582	0.0421	705	0	1	1	2
IRGC	TRCN0000048463, TRCN0000048464, TRCN0000048465, TRCN0000048466	4	709, 27797, 6980, 40685	1.49	586	0.0422	706	0	1	1	2
MS4A13	TRCN0000122683, TRCN0000140497, TRCN0000145597	3	6248, 1517, 31368	1.44	784	0.0422	707	0	0	1	2
SGMS1	TRCN0000133921, TRCN0000133932, TRCN0000134296	3	44341, 41017, 733	1.44	797	0.0424	708	0	1	1	1
RFTN1	TRCN0000128842, TRCN0000129924, TRCN0000130852	3	3981, 422, 46209	1.44	791	0.0424	709	1	1	2	2
PPM1H	TRCN0000052768, TRCN0000052772, TRCN0000331708	3	30420, 6391, 6390	1.44	793	0.0424	710	0	0	0	2
SEC23B	TRCN0000065243, TRCN0000065244, TRCN0000065245, TRCN0000065246, TRCN0000065247	5	1662, 2296, 22074, 22177, 20727	1.51	527	0.0424	711	0	0	2	2
HIC1	TRCN0000014633, TRCN0000014634	2	48996, 593	1.37	1151	0.0426	712	0	1	1	1
ZMAT1	TRCN0000133831, TRCN0000135107, TRCN0000135974, TRCN0000136104	4	44220, 870, 36265, 24050	1.49	592	0.0427	713	0	1	1	1
KIAA1704	TRCN0000133765, TRCN0000134564, TRCN0000134582, TRCN0000134800	4	1094, 42846, 29675, 22560	1.49	593	0.0427	714	0	0	1	1
UQCRB	TRCN0000046488, TRCN0000046489, TRCN0000046490, TRCN0000046491, TRCN0000046492, TRCN0000333055, TRCN0000333056, TRCN0000333122, TRCN0000333123	9	1027, 6658, 8758, 5169, 42682, 5168, 1026, 6657, 42680	1.59	332	0.0428	715	0	0	2	7
IZUMO1	TRCN0000135737, TRCN0000138058, TRCN0000138138, TRCN0000138622, TRCN0000138731	5	28325, 18269, 40984, 863, 39995	1.51	530	0.0428	716	0	1	1	1
RAB32	TRCN0000047743, TRCN0000047744, TRCN0000047745, TRCN0000047746, TRCN0000047747, TRCN0000299369, TRCN0000299370, TRCN0000299371, TRCN0000299445, TRCN0000299448	10	1525, 20770, 32436, 3819, 17846, 17845, 32435, 3818, 20769, 1524	1.6	293	0.0429	717	0	0	4	4
HSD17B6	TRCN0000049472, TRCN0000292064	2	4772, 4771	1.37	1157	0.0429	718	0	0	2	2
PRSS38	TRCN0000047114, TRCN0000047116, TRCN0000047117	3	16886, 1143, 2603	1.44	802	0.0429	719	0	0	2	2
PRTG	TRCN0000152587, TRCN0000153330, TRCN0000155861	3	45572, 633, 18865	1.44	805	0.0431	720	0	1	1	1
ACOX2	TRCN0000046214, TRCN0000046215, TRCN0000046216, TRCN0000046217	4	1110, 48485, 26059, 2134	1.49	599	0.0431	721	0	0	2	2
TMEM184B	TRCN0000150782, TRCN0000156742, TRCN0000158117	3	262, 59498, 15024	1.44	806	0.0431	722	1	1	1	1
KIF15	TRCN0000113901, TRCN0000113902, TRCN0000113904	3	2623, 44765, 1018	1.44	812	0.0432	723	0	0	2	2
DRAP1	TRCN0000019765, TRCN0000019767, TRCN0000293431, TRCN0000293433	4	1035, 9060, 7249, 1031	1.48	601	0.0433	724	0	0	2	4
EMR3	TRCN0000008243, TRCN0000008244	2	28719, 3549	1.37	1165	0.0433	725	0	0	1	1
HLA-F	TRCN0000057263, TRCN0000057264, TRCN0000057265, TRCN0000057267, TRCN0000299007, TRCN0000299008, TRCN0000299009	7	33059, 16792, 19347, 1266, 19345, 16791, 1265	1.54	462	0.0433	726	0	0	2	2
ADPRHL1	TRCN0000050341, TRCN0000050342	2	1716, 36553	1.37	1164	0.0433	727	0	0	1	1
BACE2	TRCN0000051318, TRCN0000051319	2	606, 48376	1.37	1170	0.0434	728	0	1	1	1
GADD45A	TRCN0000062348, TRCN0000062349, TRCN0000062350, TRCN0000062351, TRCN0000062352, TRCN0000229888	6	18990, 21504, 27289, 809, 43659, 27288	1.53	476	0.0435	729	0	1	1	1
TGFB3	TRCN0000058996, TRCN0000058997	2	4762, 29919	1.37	1172	0.0436	730	0	0	1	1
FXYD5	TRCN0000043058, TRCN0000043059, TRCN0000289728	3	1785, 24777, 24776	1.44	820	0.0436	731	0	0	1	1
C4orf6	TRCN0000063723, TRCN0000063724, TRCN0000063725, TRCN0000063726, TRCN0000063727	5	464, 24320, 13729, 19865, 4692	1.5	541	0.0436	732	1	1	2	2
POSTN	TRCN0000123054, TRCN0000123055, TRCN0000123056, TRCN0000123058	4	8046, 8045, 8044, 8043	1.48	607	0.0437	733	0	0	0	4
ALPK2	TRCN0000021389, TRCN0000021390, TRCN0000021391, TRCN0000194883, TRCN0000196357, TRCN0000196836	6	28044, 44817, 23031, 741, 40896, 21014	1.53	477	0.0437	734	0	1	1	1
HDC	TRCN0000078449, TRCN0000078451, TRCN0000222706	3	974, 40708, 40706	1.44	825	0.044	735	0	1	1	1
KRTAP13-3	TRCN0000108420, TRCN0000108421, TRCN0000108422, TRCN0000108423, TRCN0000108424	5	31484, 1654, 1023, 16007, 13409	1.5	548	0.044	736	0	0	2	2
FMO1	TRCN0000064464, TRCN0000064465, TRCN0000064466, TRCN0000064467	4	1660, 30255, 29825, 18929	1.48	614	0.0441	737	0	0	1	1
GPR21	TRCN0000008845, TRCN0000008846, TRCN0000008848	3	42402, 55866, 513	1.43	828	0.0442	738	0	1	1	1
FAM125B	TRCN0000128336, TRCN0000128914, TRCN0000128915, TRCN0000129010	4	42453, 754, 15925, 31087	1.48	620	0.0442	739	0	1	1	1
RAB40C	TRCN0000047624, TRCN0000047625, TRCN0000047626, TRCN0000047627	4	871, 6296, 27305, 24375	1.48	618	0.0442	740	0	1	1	2
ARHGEF15	TRCN0000047488, TRCN0000047490, TRCN0000047491	3	634, 15942, 3665	1.43	830	0.0444	741	0	1	2	2
SLC25A24	TRCN0000044818, TRCN0000044819, TRCN0000044820, TRCN0000044821, TRCN0000044822	5	592, 39687, 3917, 48511, 38115	1.5	564	0.0445	742	0	1	2	2
ZFYVE28	TRCN0000122757, TRCN0000138976, TRCN0000140449, TRCN0000140856, TRCN0000143029	5	1097, 34264, 39003, 29630, 6287	1.5	556	0.0445	743	0	0	1	2
HRH2	TRCN0000009066, TRCN0000009068, TRCN0000009069, TRCN0000011676	4	31181, 3375, 34163, 5184	1.48	623	0.0445	744	0	0	1	2
C15orf24	TRCN0000134952, TRCN0000135461, TRCN0000135910, TRCN0000136487, TRCN0000137732, TRCN0000322715, TRCN0000322771, TRCN0000322773, TRCN0000322774	9	30858, 1939, 5419, 2291, 16032, 16031, 1936, 30856, 5418	1.57	361	0.0446	745	0	0	3	5
HYAL2	TRCN0000063244, TRCN0000063245, TRCN0000299594, TRCN0000299596	4	1068, 13751, 1067, 12360	1.48	629	0.0447	746	0	0	2	2
PLAC8L1	TRCN0000128645, TRCN0000129749, TRCN0000129880, TRCN0000130960	4	34606, 547, 16221, 6567	1.48	632	0.0448	747	0	1	1	2
KPNA2	TRCN0000065308, TRCN0000065310, TRCN0000065311, TRCN0000286543	4	33850, 4328, 3438, 33849	1.48	634	0.0448	748	0	0	2	2
AGK	TRCN0000152111, TRCN0000152281, TRCN0000153242, TRCN0000153828	4	7701, 23318, 6801, 496	1.48	633	0.0448	749	1	1	1	3
C18orf20	TRCN0000128501, TRCN0000128887	2	22944, 1581	1.37	1176	0.0449	750	0	0	1	1
GRPEL2	TRCN0000008584, TRCN0000008586	2	2978, 27686	1.37	1177	0.0449	751	0	0	1	1
FAM176A	TRCN0000127819, TRCN0000128634, TRCN0000128937, TRCN0000130440, TRCN0000130634	5	533, 17987, 45363, 20762, 44268	1.49	567	0.045	752	0	1	1	1
JMJD6	TRCN0000063340, TRCN0000063341, TRCN0000063342, TRCN0000291741, TRCN0000307768	5	1699, 24129, 8447, 24128, 1698	1.49	570	0.045	753	0	0	2	3
SERPINA3	TRCN0000006659, TRCN0000006661	2	628, 9416	1.36	1183	0.0452	754	0	1	1	2
ZNF780A	TRCN0000108050, TRCN0000108051, TRCN0000108052, TRCN0000108053, TRCN0000108054	5	28502, 423, 30297, 50524, 58908	1.49	576	0.0453	755	1	1	1	1
TMEM45A	TRCN0000130322, TRCN0000147692, TRCN0000148458, TRCN0000344103, TRCN0000344105, TRCN0000344156	6	3166, 16947, 2695, 3165, 16946, 2694	1.52	502	0.0453	756	0	0	4	4
EIF5	TRCN0000147777, TRCN0000148446, TRCN0000149550, TRCN0000338404	4	40805, 58468, 830, 829	1.48	639	0.0453	757	0	2	2	2
SLC35C1	TRCN0000044738, TRCN0000044739, TRCN0000044740	3	8822, 6999, 488	1.43	860	0.0454	758	1	1	1	3
SMARCD2	TRCN0000021264, TRCN0000021265, TRCN0000319010	3	2983, 21077, 2982	1.43	855	0.0454	759	0	0	2	2
ARHGAP1	TRCN0000047298, TRCN0000047299, TRCN0000047300, TRCN0000047301, TRCN0000047302, TRCN0000291688, TRCN0000291746, TRCN0000307773, TRCN0000307776	9	37391, 3695, 867, 11880, 16553, 862, 3694, 16552, 11234	1.57	375	0.0454	760	0	2	4	4
TARP	TRCN0000152418, TRCN0000154118, TRCN0000154247, TRCN0000156369	4	9994, 442, 56705, 36838	1.47	652	0.0458	761	1	1	1	2
CD4	TRCN0000057613, TRCN0000057614, TRCN0000057616, TRCN0000057617	4	35193, 514, 46437, 6668	1.47	653	0.0459	762	0	1	1	2
GAGE6	TRCN0000370840, TRCN0000370885	2	30992, 3993	1.36	1190	0.046	763	0	0	1	1
OR5V1	TRCN0000009426, TRCN0000009427, TRCN0000009428, TRCN0000009429, TRCN0000009430	5	46689, 28654, 37847, 911, 24146	1.49	584	0.046	764	0	1	1	1
SLC38A7	TRCN0000060153, TRCN0000060156, TRCN0000060157	3	4008, 37019, 2951	1.43	866	0.0462	765	0	0	2	2
SRP9	TRCN0000075048, TRCN0000075049, TRCN0000075051, TRCN0000075052	4	524, 10394, 2331, 10393	1.47	656	0.0462	766	0	1	2	2
ADAM21	TRCN0000051725, TRCN0000051726	2	2842, 27176	1.36	1192	0.0463	767	0	0	1	1
RPL19	TRCN0000117423, TRCN0000117424, TRCN0000117426, TRCN0000299487, TRCN0000299489	5	3538, 1940, 10274, 1937, 9657	1.49	594	0.0464	768	0	0	3	4
PBLD	TRCN0000064858, TRCN0000064859, TRCN0000064860, TRCN0000064862	4	5340, 33189, 2564, 26658	1.47	668	0.0464	769	0	0	1	2
TCTN2	TRCN0000128166, TRCN0000128387, TRCN0000129857, TRCN0000147549	4	3242, 27292, 32586, 29104	1.47	670	0.0464	770	0	0	1	1
NKX2-1	TRCN0000020449, TRCN0000020450, TRCN0000020451, TRCN0000020453	4	2881, 26279, 39657, 2948	1.47	673	0.0465	771	0	0	2	2
CDK14	TRCN0000002369, TRCN0000002370, TRCN0000194977, TRCN0000195148, TRCN0000195204, TRCN0000196349, TRCN0000196833	7	20518, 46771, 38168, 6015, 32177, 603, 5060	1.52	498	0.0465	772	0	1	1	3
THAP1	TRCN0000121582, TRCN0000143118, TRCN0000143934, TRCN0000145130	4	5905, 2238, 663, 16734	1.47	674	0.0465	773	0	1	2	3
KNTC1	TRCN0000117933, TRCN0000117935	2	5129, 5057	1.36	1196	0.0466	774	0	0	0	2
AKR7L	TRCN0000046413, TRCN0000046415, TRCN0000046416, TRCN0000046417	4	34889, 25277, 2049, 27222	1.47	684	0.0469	775	0	0	1	1
ZNF610	TRCN0000018048, TRCN0000018050, TRCN0000018051, TRCN0000018052	4	42240, 43407, 6679, 528	1.47	689	0.047	776	0	1	1	2
GTF2H3	TRCN0000021019, TRCN0000021020, TRCN0000021021, TRCN0000021022, TRCN0000021023, TRCN0000342814, TRCN0000342815, TRCN0000342816	8	27628, 3906, 10824, 5000, 26167, 9581, 3905, 4999	1.54	451	0.0472	777	0	0	4	5
SLC25A21	TRCN0000044178, TRCN0000044179, TRCN0000044180, TRCN0000044181, TRCN0000044182	5	21826, 18085, 20435, 1034, 30559	1.48	609	0.0473	778	0	0	1	1
CHRNA9	TRCN0000063393, TRCN0000063394, TRCN0000063395, TRCN0000063396, TRCN0000063397	5	35752, 17290, 29860, 8444, 775	1.48	608	0.0473	779	0	1	1	2
ZSCAN2	TRCN0000015843, TRCN0000015844, TRCN0000015845, TRCN0000015847	4	432, 39586, 30269, 58910	1.46	692	0.0474	780	1	1	1	1
CIB1	TRCN0000053588, TRCN0000053589, TRCN0000053590, TRCN0000053591, TRCN0000053592, TRCN0000333329, TRCN0000333330, TRCN0000333398, TRCN0000333400	9	25324, 54969, 60400, 43891, 189, 25321, 54968, 43890, 60399	1.55	427	0.0476	781	1	1	1	1
TPP1	TRCN0000003572, TRCN0000003573, TRCN0000003574, TRCN0000010800, TRCN0000010801	5	31446, 5401, 4197, 22639, 5865	1.48	616	0.0476	782	0	0	1	3
MPPED2	TRCN0000050749, TRCN0000050750	2	5271, 3815	1.36	1209	0.0476	783	0	0	1	2
BECN1	TRCN0000033549, TRCN0000033550, TRCN0000299864, TRCN0000310521	4	41534, 1928, 41531, 1927	1.46	693	0.0476	784	0	0	2	2
ADAM17	TRCN0000052168, TRCN0000052169, TRCN0000052170, TRCN0000052172, TRCN0000286913, TRCN0000311680	6	46488, 8589, 469, 36362, 36361, 46018	1.51	521	0.0477	785	1	1	1	2
ITGAV	TRCN0000003239, TRCN0000003240, TRCN0000010768, TRCN0000010769, TRCN0000279970, TRCN0000297280, TRCN0000297281, TRCN0000342484	8	38243, 1838, 40160, 25857, 1835, 38237, 40150, 25854	1.54	463	0.0477	786	0	0	2	2
MRPL17	TRCN0000153985, TRCN0000154260, TRCN0000157192, TRCN0000280995, TRCN0000281059, TRCN0000297927	6	789, 49570, 12737, 49474, 788, 12373	1.51	524	0.0478	787	0	2	2	2
ARHGAP18	TRCN0000047249, TRCN0000047250, TRCN0000047251, TRCN0000047252, TRCN0000333669	5	1218, 21620, 2064, 8740, 7119	1.48	621	0.0478	788	0	0	2	4
TWIST2	TRCN0000020870, TRCN0000020872, TRCN0000020873, TRCN0000274837	4	23093, 1315, 37436, 37423	1.46	700	0.0482	789	0	0	1	1
CAMTA2	TRCN0000154681, TRCN0000155228, TRCN0000156459, TRCN0000156639	4	755, 26068, 45672, 42404	1.46	706	0.0482	790	0	1	1	1
AHI1	TRCN0000158446, TRCN0000159572, TRCN0000162243, TRCN0000164057	4	26709, 30264, 1032, 12646	1.46	703	0.0482	791	0	0	1	1
ACSL4	TRCN0000045538, TRCN0000045539, TRCN0000045541, TRCN0000045542	4	4590, 8796, 6998, 4027	1.46	704	0.0482	792	0	0	2	4
ATOX1	TRCN0000008715, TRCN0000008716, TRCN0000008718	3	1144, 34671, 6355	1.42	887	0.0482	793	0	0	1	2
CASKIN1	TRCN0000150520, TRCN0000151350, TRCN0000157423, TRCN0000157657	4	10029, 523, 37851, 9902	1.46	710	0.0483	794	0	1	1	2
PEPD	TRCN0000073919, TRCN0000073920, TRCN0000073921, TRCN0000222538	4	49754, 47981, 1165, 1164	1.46	709	0.0483	795	0	0	2	2
ZNF787	TRCN0000107775, TRCN0000107776, TRCN0000107777, TRCN0000107778, TRCN0000107779	5	37320, 38319, 10305, 53897, 604	1.48	630	0.0484	796	0	1	1	1
ANG	TRCN0000049665, TRCN0000049666	2	5326, 1624	1.36	1213	0.0487	797	0	0	1	2
CLCN7	TRCN0000045074, TRCN0000045075, TRCN0000045076, TRCN0000045077, TRCN0000300217	5	36601, 711, 16876, 41213, 16875	1.48	636	0.0488	798	0	1	1	1
NADSYN1	TRCN0000045509, TRCN0000045510, TRCN0000045512, TRCN0000232706	4	33958, 589, 48498, 47122	1.46	711	0.0488	799	0	1	1	1
SKA2	TRCN0000072568, TRCN0000072569, TRCN0000072570, TRCN0000072571, TRCN0000072572	5	10445, 29771, 10444, 5714, 8388	1.48	635	0.0488	800	0	0	0	2
FAM86B1	TRCN0000129161, TRCN0000130107, TRCN0000130496, TRCN0000131177	4	8009, 1341, 27516, 29834	1.46	714	0.0489	801	0	0	1	2
ZNF539	TRCN0000016343, TRCN0000016345, TRCN0000016346, TRCN0000016347	4	27378, 30697, 50008, 1054	1.46	713	0.0489	802	0	0	1	1
CEACAM5	TRCN0000119237, TRCN0000119238, TRCN0000119240, TRCN0000119241	4	8074, 32212, 10258, 615	1.46	719	0.049	803	0	1	1	2
ABHD6	TRCN0000151722, TRCN0000155825, TRCN0000312484	3	7713, 719, 7185	1.42	903	0.0491	804	0	1	1	3
Uxt	TRCN0000099486, TRCN0000287300	2	5393, 5391	1.35	1220	0.0491	805	0	0	0	2
BMPR1A	TRCN0000000794, TRCN0000000795, TRCN0000000796, TRCN0000000797, TRCN0000194749, TRCN0000194805, TRCN0000196462, TRCN0000196733, TRCN0000196875, TRCN0000277854, TRCN0000277916, TRCN0000277917, TRCN0000286056	13	38530, 12194, 9545, 55485, 2216, 9844, 1496, 36219, 763, 1495, 55484, 2214, 11281	1.58	352	0.0491	806	0	1	5	7
FBXO39	TRCN0000128638, TRCN0000128850	2	13252, 684	1.35	1226	0.0492	807	0	1	1	1
SPRR2A	TRCN0000152292, TRCN0000152404	2	683, 47383	1.35	1225	0.0492	808	0	1	1	1
KDSR	TRCN0000064863, TRCN0000064864, TRCN0000064865, TRCN0000064866, TRCN0000064867, TRCN0000286358, TRCN0000286359, TRCN0000286413, TRCN0000298191	9	8407, 30873, 24775, 37912, 2398, 7323, 24774, 30869, 2397	1.54	456	0.0492	809	0	0	2	4
TRIM40	TRCN0000011142, TRCN0000011144, TRCN0000011145, TRCN0000011146	4	624, 32463, 9322, 49091	1.46	722	0.0492	810	0	1	1	2
SNF8	TRCN0000015723, TRCN0000015724, TRCN0000015725, TRCN0000015727, TRCN0000285186, TRCN0000285189	6	27057, 2205, 27708, 9188, 27698, 2203	1.5	547	0.0493	811	0	0	2	3
PRAMEF7	TRCN0000128088, TRCN0000130745, TRCN0000130874, TRCN0000149688	4	2287, 55349, 1102, 35006	1.46	723	0.0493	812	0	0	2	2
ALCAM	TRCN0000150706, TRCN0000152237, TRCN0000156195, TRCN0000178950, TRCN0000179701, TRCN0000323149, TRCN0000323150, TRCN0000323219	8	29355, 6546, 7593, 32295, 36686, 7153, 6545, 29354	1.53	487	0.0494	813	0	0	0	4
WNT9A	TRCN0000062073, TRCN0000062074, TRCN0000062075, TRCN0000062076, TRCN0000062077	5	1119, 42091, 1515, 4614, 11761	1.47	647	0.0494	814	0	0	3	3
MRPS5	TRCN0000117499, TRCN0000117500, TRCN0000117501, TRCN0000286152, TRCN0000298155	5	1285, 47796, 23087, 47044, 1282	1.47	650	0.0495	815	0	0	2	2
SAR1AP3	TRCN0000048368, TRCN0000048369, TRCN0000048371	3	504, 6503, 14013	1.41	916	0.0496	816	0	1	1	2
CD2AP	TRCN0000119097, TRCN0000119098, TRCN0000119101	3	8079, 746, 20329	1.41	918	0.0497	817	0	1	1	2
RIMS2	TRCN0000001325, TRCN0000001326, TRCN0000001327, TRCN0000001328, TRCN0000001329	5	22350, 20003, 3623, 1542, 25213	1.47	657	0.0498	818	0	0	2	2
NKX3-2	TRCN0000013598, TRCN0000013599, TRCN0000013600, TRCN0000013601, TRCN0000013602	5	30431, 58813, 24117, 59661, 302	1.47	658	0.0499	819	1	1	1	1
